# Supplementary material for: LncR12304.1-miR1507c-CsNADH-GOGAT ceRNA module regulates amino acid biosynthesis in tea plant (Camellia sinensis)
Source: Hortic Res. 2026 Jan 13;13(4):uhag014. doi: 10.1093/hr/uhag014 (PMC13095357; doi:10.1093/hr/uhag014)
Supplement: Web_Material_uhag014 [file web_material_uhag014.zip › Table S.xlsx]

## Sheet: Table S1
Table S1 The TPM of all identified lncRNAs
LncRNA ID	R-CK-1	R-CK-2	R-CK-3	R-1%-1	R-1%-2	R-1%-3	R-3%-1	R-3%-2	R-3%-3	S-CK-1	S-CK-2	S-CK-3	S-1%-1	S-1%-2	S-1%-3	S-3%-1	S-3%-2	S-3%-3	GeneID
MSTRG.1.1	2.098	3.915	3.591	1.819	3.28	2.127	2.547	2.321	3.53	0.184	0	0	0	0	0.575	0.088	0	0.503	-
MSTRG.10.1	0	0	0	0	0	0	0	0	0	4.411	0	0	0	0	0	0	0	0	MSTRG.10
MSTRG.1000.1	3.435	3.603	2.543	1.409	2.589	0.336	0.389	2.281	0	0.391	0.329	0	1.226	5.619	0	0.419	0.656	0.847	CSS0037701
MSTRG.10000.1	0	0	0	0	0	0.43	0	0	0	0	0	0	0	0.599	0	0	0	0	MSTRG.10000
MSTRG.100000.1	0.292	0.337	0.057	0.088	0.115	0.105	1.519	1.958	1.065	3.268	1.783	2.049	0	0.073	0	3.269	1.074	2.211	MSTRG.100000
MSTRG.100001.1	0.089	0.062	0.062	0.209	0.084	0.153	1.779	1.715	1.816	1.072	0.47	0.588	0	0	0	2.416	2.864	2.202	MSTRG.100001
MSTRG.100002.1	3.005	0	0	1.356	0	0.808	0	0.457	1.134	0	0	0	0	0	0	0	0	0	MSTRG.100002
MSTRG.100003.1	4.036	2.54	0.427	0	2.608	1.184	0	0.893	0	0	0	0	0	0	0	0	0	0	MSTRG.100003
MSTRG.100004.1	0	1.687	4.253	1.979	0.433	0.393	0	1.335	0.876	0	0	0	0	0	0	0	0	0	MSTRG.100004
MSTRG.100005.1	0.363	4.185	0	0	0	0.39	0	0	0	0	0	0	0	0	0	0	0	0	MSTRG.100005
MSTRG.100006.1	0	0	0.473	0	0	0	0.507	0.495	0	0	0	0	0	0	0	0	0	0	MSTRG.100006
MSTRG.100009.1	1.251	0	1.732	2.11	1.398	2.481	0	4.316	1.236	0.469	3.147	0.437	0.165	1.659	6.355	0	0	0	CSS0008046
MSTRG.10001.1	0.861	0	0.455	0	0.45	0.401	0	0	1.34	0	0	0	0	1.677	0	0	0.853	0	MSTRG.10001
MSTRG.100010.1	0	0	0	0	0	0	0	0	0.858	0	0	0	0	0	0	0	0	0	CSS0008046
MSTRG.100013.1	0.977	1.127	0	0.882	0.579	0.526	0.609	0	0.878	1.224	0.515	1.726	0.959	6.227	0	0.328	1.795	0.663	MSTRG.100013
MSTRG.100014.1	0	2.275	0.726	0.296	0	0	3.687	0	0	0	0.693	0	0	0	0.477	0	0	0	MSTRG.100014
MSTRG.100020.1	0	0.554	1.954	0.866	0.568	0.258	0.598	1.46	0.575	2.103	0.506	0.565	0	4.318	0	0	0	1.302	CSS0000969
MSTRG.100024.1	0	0.479	0	0	0	0	0	4.551	0	0	0	0	0	0	0	0	0	0	MSTRG.100024
MSTRG.10003.1	0	0	0.51	0	1.039	0	0	0.534	0	0	0	0	0	0	0	0	0	0	MSTRG.10003
MSTRG.100032.1	0.693	0	0	0.313	0	0	0	0	0.415	0	0	1.633	0	0.52	0	0	0	0	MSTRG.100032
MSTRG.100039.1	32.845	0.815	0	0	0	0	0	0	0	0	0	0	0	0	0.513	0	0.742	0	CSS0013168
MSTRG.100041.1	19.239	22.382	21.884	25.182	17.973	22.257	34.403	22.1	20.776	18.287	19.277	13.203	10.286	8.939	7.481	5.817	8.534	6.986	CSS0013168
MSTRG.100043.1	0	0.806	0	0	0	0	0	0	2.092	0	0.737	0	0	0	0	0.937	0	0	MSTRG.100043
MSTRG.100047.1	0.376	0	2.186	0	0.445	0	0	0.915	0	3.293	0.792	0	0.984	8.45	0	0.504	3.155	0.51	MSTRG.100047
MSTRG.100048.1	15.821	8.537	9.467	6.18	8.184	7.271	7.552	8.511	7.119	6.308	4.762	5.409	5.013	7.088	5.222	4.936	5.234	6.788	MSTRG.100048
MSTRG.100048.3	4.059	5.266	2.955	3.402	3.236	1.948	4.04	1.692	2.799	4.275	1.491	3.991	1.453	7.216	2.184	2.73	4.273	5.162	MSTRG.100048
MSTRG.100049.1	45.331	34.982	29.451	25.215	32.081	30.213	29.2	34.372	32.043	27.915	11.41	13.853	15.29	20.491	18.94	17.808	18.518	23.339	MSTRG.100049
MSTRG.100049.2	90.232	99.69	72.529	61.596	76.547	67.491	60.174	90.539	87.774	51.546	31.281	35.528	32.327	53.932	63.106	31.959	38.009	50.86	MSTRG.100049
MSTRG.100049.3	45.693	43.193	45.034	32.617	46.369	35.432	39.833	49.217	44.495	36.673	16.829	23.73	22.525	30.133	33.716	25.128	26.613	30.067	MSTRG.100049
MSTRG.10005.1	1.021	0.235	0.237	0.184	0.242	0.22	0.509	1.491	0	0.256	0.215	0.24	1.069	0.612	0	0.274	0.429	1.108	MSTRG.10005
MSTRG.100050.1	0	0	0.596	0.569	0.242	1.463	0	0	0	1.254	0	0	0	0	0	0	0	0	MSTRG.100050
MSTRG.100054.1	1.188	1.781	1.658	3.643	1.547	2.556	1.777	0.867	1.707	8.03	5.51	5.595	6.374	4.986	7.248	6.214	7.48	5.802	MSTRG.100054
MSTRG.10006.1	1.82	8.41	2.69	5.997	5.065	2.048	2.135	5.227	4.649	1.708	0.186	0.998	0.66	1.134	0	2.662	4.852	4.082	MSTRG.10006
MSTRG.100060.1	1.245	1.54	2.081	0.245	1.287	0.737	1.101	0	2.409	0	0	0	0	0.204	0	0.055	0.596	1.416	MSTRG.100060
MSTRG.100061.1	0	0	0	0	3.669	0	0	0	0	0	0	0	0	0	0	0	0	0	MSTRG.100061
MSTRG.100062.1	3.906	6.602	6.539	6.942	9.935	8.309	12.013	3.556	11.282	3.59	2.13	2.626	2.085	4.739	3.703	1.894	6.02	1.686	MSTRG.100062
MSTRG.100063.1	0	3.379	1.704	0.793	0	0.63	1.826	1.069	2.105	1.1	0	0.345	0	0	0	0.393	0	0	MSTRG.100063
MSTRG.100064.1	0.873	0	0	1.071	0	0.233	0	0	0	0	0	0	0	0.471	0.187	0.304	0	0	MSTRG.100064
MSTRG.100065.1	1.719	1.133	0.571	0.665	0	0.264	0	0.299	0	0.615	0	0	0	0.368	1.07	0	1.289	0	MSTRG.100065
MSTRG.100066.1	0	0.602	0	0.603	0.21	0	0.509	2.239	0.228	2.931	0.353	0	0	2.006	0	1.346	0	0	MSTRG.100066
MSTRG.100068.1	1.067	2.644	4.274	0	1.644	0	0.67	0.797	1.961	0	0.345	0	0	0	0	0.439	0	0.258	MSTRG.100068
MSTRG.100069.1	0	3.083	2.221	0	0.904	0	0.476	0.929	3.659	0	1.208	0	0	0	2.774	0	0	2.072	MSTRG.100069
MSTRG.100070.1	13.326	5.901	4.942	5.705	5.665	7.686	2.38	2.099	6.955	2.305	1.792	1.001	1.685	3.826	11.11	1.33	1.338	1.537	MSTRG.100070
MSTRG.100071.1	112.35	147.494	151.772	122.554	101.8	119.66	196.181	188.938	173.891	107.066	151.58	127.963	123.436	90.372	72.678	131.25	105.774	100.686	CSS0013259
MSTRG.100074.1	0.498	1.005	1.23	1.01	0.958	0.803	3.258	2.499	3.428	0.078	0.262	0.073	0	0.373	0	0.083	0.392	0.506	CSS0024718
MSTRG.100076.1	0	0	0	0	0	0	0	4.071	0	0	0	0	0	0	0	0	0	0	CSS0014131
MSTRG.100077.1	0	0	0	0	0	0	0	0	0	0	0	0	1.505	1.035	0	0	0	0	MSTRG.100077
MSTRG.10008.1	43.535	41.139	37.902	43.329	50.49	40.346	37.543	41.908	43.797	30.465	21.543	23.336	31.565	41.292	33.355	26.304	33.724	32.149	CSS0003124
MSTRG.100080.1	0	0	0	0	0	0	0	0	0	0	0	0	0.645	3.323	0	0.33	0	0.334	MSTRG.100080
MSTRG.100081.1	0	0	0	0	0	0	0	0	0	0.577	0.243	0	0	0	0	0	0	4.067	MSTRG.100081
MSTRG.100082.1	0	0	0	0	0	0	0	0	0	0	0	0	0	0	4.168	0.481	0	0	MSTRG.100082
MSTRG.100086.1	0.471	1.632	1.097	0	1.117	6.595	0	0	0	0	0	0	2.469	3.535	4.111	0	0.99	0	CSS0038930
MSTRG.100087.2	0.653	1.343	1.219	1.515	2.683	2.354	1.555	2.175	1.46	1.857	0.987	0.498	0.151	0.617	0	0.305	0.429	0.389	MSTRG.100087
MSTRG.100088.1	66.402	1.749	2.47	3.009	2.514	2.936	2.268	1.107	4.722	3.417	0.959	1.428	3.175	2.273	8.371	1.22	6.048	5.76	MSTRG.100088
MSTRG.10009.1	1.251	2.09	0	0	0.695	1.086	0.599	0.367	0	0	0.361	0	0	0	1.445	0.833	0.423	0	CSS0003124
MSTRG.100093.1	4.379	0	0.17	0.79	0	0	0.546	0.355	0.525	0	0	0	0	2.189	0	0.196	0	0	CSS0043173
MSTRG.100094.1	2.124	2.45	0.247	1.341	1.258	2.285	2.648	1.81	0.509	4.521	0.896	1.001	0.834	3.185	4.012	1.14	1.784	2.017	CSS0043173
MSTRG.100098.1	0	0.411	1.892	0	0	0	0	0.433	0	0	0	0	0	0	0	2.387	0	2.897	MSTRG.100098
MSTRG.100099.1	1.355	0	0	0	0	0	0	0	0.649	0	0	0	0	2.032	0	0	0	0	MSTRG.100099
MSTRG.1001.1	3.811	3.118	2.257	2.876	4.021	3.355	1.469	1.518	1.992	1.995	1.826	2.04	1.814	0.312	2.618	2.231	1.746	3.855	CSS0037701
MSTRG.100100.1	0	0	1.221	0	0	0	0.851	0	0	1.535	0.59	0.448	0	0	0	2.211	1.824	3.034	MSTRG.100100
MSTRG.100107.1	2.159	2.492	0.871	0.649	5.542	0.434	0.898	2.629	0	0	0	0.424	0.942	1.619	0	0.966	2.267	4.244	MSTRG.100107
MSTRG.10011.1	0.469	1.083	0.109	0.508	0.111	0.404	0.351	0.343	0.562	0.117	0.297	0.111	0.368	0.141	0.136	0.252	0.886	1.401	MSTRG.10011
MSTRG.100110.2	13.995	5.205	6.351	8.185	9.943	7.939	6.404	4.134	5.597	9.193	7.898	7.996	3.125	2.428	1.63	3.412	2.704	2.867	CSS0041339
MSTRG.100111.1	7.145	13.548	9.125	14.267	14.661	12.982	8.969	13.222	8.974	12.479	14.977	14.213	9.076	15.609	6.711	11.833	13.009	16.332	MSTRG.100111
MSTRG.100112.1	3.364	4.3	3.794	2.948	2.999	4.154	3.52	3.497	3.591	5.38	4.227	4.542	4.218	4.42	5.471	3.586	4.081	5.916	CSS0017224
MSTRG.100114.1	25.37	0.259	0	0	0.532	0.242	0	0.547	0.269	0	0.71	0	0.294	0.337	1.631	0.301	0.471	1.219	CSS0048759
MSTRG.100117.1	0	0	0	0	0	0	0	0	0	0	0.788	0.66	0	0	0	1.503	2.156	3.481	MSTRG.100117
MSTRG.100119.1	0	0	0	0	0	0	0	0	0	0	0	0	0	0	0	1.375	1.345	5.563	MSTRG.100119
MSTRG.100120.1	6.339	4.711	6.175	4.339	6.624	4.857	3.258	7.415	5.824	4.331	1.854	2.841	2.718	2.766	5.515	1.594	2.828	2.792	MSTRG.100120
MSTRG.100123.1	38.975	0	0	0	0	0	0	0	0	0	0	0	0	0	0	0	0	0	MSTRG.100123
MSTRG.100126.1	0	0	0	0	3.217	0	0	0	0	0	0	0	0	0	0	0	0	0	MSTRG.100126
MSTRG.100127.1	0.441	0.567	1.131	1.099	2.189	1.306	1.099	0.888	1.652	2.483	1.238	0.519	0.611	2.028	2.705	1.055	1.147	1.561	MSTRG.100127
MSTRG.100129.1	0.347	0.601	0.404	0.94	0.514	0.654	0.65	0.634	0.52	0.978	1.373	0.614	3.183	0.521	1.009	0.816	0.912	0.943	CSS0035654
MSTRG.100130.1	6.224	0	0	0	0	0	0	0	0	0	0	0	0	0	0	0	0	0	CSS0035654
MSTRG.100131.1	0.316	0.365	0	0	0	0	0	0.77	0	0	0	0	1.243	0	0	0	0	3.864	CSS0035654
MSTRG.100132.1	1.014	1.404	0.236	0.549	0.721	2.182	0.253	1.234	3.158	0.508	0.855	0	1.062	0	0.884	0	0.213	0	CSS0035654
MSTRG.100133.1	13.697	7.287	7.01	4.302	7.858	7.245	4.303	6.314	6.017	5.638	3.85	4.644	5.292	5.974	6.027	5.716	5.646	10.223	CSS0008603
MSTRG.100133.3	2.004	1.186	1.018	1.711	0.784	1.956	1.019	1.495	0.545	1.811	1.089	1.197	0.166	2.066	0.372	0	0.87	3.834	CSS0008603
MSTRG.100135.1	4.727	2.01	4.053	3.816	5.305	4.283	4.654	6.057	3.875	3.738	2.361	5.861	0.651	5.596	14.823	3.338	3.918	10.129	CSS0008603
MSTRG.100136.1	1.083	0.634	0.904	1.636	0.307	1.115	1.615	2.548	0	1.735	1.366	0	0	0	3.764	1.39	1.227	1.758	CSS0008603
MSTRG.100137.1	0	0	0	0	0	0	0	0	0	0	0	0	0	0	3.883	0	0	0	CSS0008603
MSTRG.100138.1	23.526	8.088	6.48	5.632	4.663	6.096	6.705	7.481	4.141	1.804	3.139	4.071	3.017	5.904	8.791	2.706	3.327	2.736	CSS0008603
MSTRG.100139.1	1.221	4.206	4.73	3.306	5.742	3.505	2.306	2.942	1.591	4.761	3.441	4.836	6.965	18.131	7.224	4.22	8.394	5.649	CSS0008603
MSTRG.100140.1	0	1.119	0	0	0	0	0	0	1.104	0	0	0	0	0	0.249	0.694	0	0	CSS0008603
MSTRG.100141.1	1.283	4.365	0.361	2.601	1.341	1.547	0.957	2.169	1.337	0	1.193	1.688	4.166	0	2.613	1.088	2.987	2.788	CSS0008603
MSTRG.100145.1	0	1.064	0	0.416	0	0.744	0.862	0.281	0.276	0.289	0.243	0	0.302	0	3.35	0.619	0.726	0	MSTRG.100145
MSTRG.100147.1	0	0	0	0	0	0	2.76	0	0	0	0	0	0	0	0	0	0	0	MSTRG.100147
MSTRG.100148.1	0.228	0	0	0.206	0	0.103	0	0.832	0.819	0.285	0.24	0	0.298	0	0.662	0.306	0	0	MSTRG.100148
MSTRG.100150.1	0	0	0	0	0	0	0	0	0	0	0	0	0	0	4.567	0	0	0	MSTRG.100150
MSTRG.100151.1	0	0	0	0	0	0	0	0	0	0	0	0	0	3.314	0	0	0	0	MSTRG.100151
MSTRG.100152.1	4.394	3.535	0.671	1.713	2.031	5.368	2.188	5.762	4.683	1.165	0.402	0	0.795	1.249	2.643	3.943	0	3.015	MSTRG.100152
MSTRG.100153.1	1.333	2.597	2.944	3.54	3.677	1.67	1.452	3.418	1.76	3.149	1.228	2.971	3.048	11.914	10.432	2.083	1.833	1.545	MSTRG.100153
MSTRG.100154.1	0.213	0.625	0	0.192	0.329	0.78	0.798	0.519	0.511	0.988	0.27	0.837	0.838	0.64	8.135	1.145	3.093	0.868	MSTRG.100154
MSTRG.100155.1	0.366	0.112	0.566	0.781	0.66	1.036	0.228	0.578	0.356	1.039	0.435	0	0	0.148	0	0.407	0	0.744	MSTRG.100155
MSTRG.100156.1	3.326	4.236	4.574	3.001	4.042	2.463	3.717	4.417	3.208	8.275	5.01	4.223	3.336	4.34	5.837	3.593	4.852	6.33	MSTRG.100156
MSTRG.100157.1	0	0	0	0	0	0	0	0	0	0	0	0	0	0	0	0	0	5.018	MSTRG.100157
MSTRG.100160.1	0	0	0	0	0	0	0.47	0	0	0	0	0	0	0	0	0	0	0	MSTRG.100160
MSTRG.100161.1	0	0	0	0	0	0.219	0	0	0	0	0	0	0.266	0	0	1.091	0	0	CSS0006797
MSTRG.100163.1	1.792	4.157	2.315	1.795	2.366	1.537	2.51	4.151	4.29	5.37	3.128	3.28	3.234	13.424	14.205	4.538	7.224	7.559	MSTRG.100163
MSTRG.10017.1	0	0	0	0	0	0	0	0	0	0	0	0	0	0	2.317	0	0	1.545	CSS0026343
MSTRG.100170.1	0	0	0	0.385	0	0	0	0	0	0	0	0.503	0.559	1.919	0	0.572	0.896	0	MSTRG.100170
MSTRG.100171.1	0	0	0	0	0	0	0	0	0	0.565	0	0	0	0	0	0	0	0	MSTRG.100171
MSTRG.100173.1	14.548	64.55	11.666	15.426	22.192	18.158	14.55	21.453	16.23	5.406	1.76	1.631	1.779	6.997	3.287	3.599	2.319	5.144	MSTRG.100173
MSTRG.100176.1	1.868	0.847	1.253	1.748	1.134	3.635	1.465	1.302	1.448	0	0.929	0	0	0.22	1.494	0.197	0.308	0.199	MSTRG.100176
MSTRG.100179.1	49.374	0	0.324	0	0.494	0.599	0.347	0.339	0.167	0.697	0	0	0	0	0.404	0	0.438	0	MSTRG.100179
MSTRG.100183.1	0	0	0	0	0.935	0	0	0	0	0	0	0	0	0	0	0	0	0	MSTRG.100183
MSTRG.100184.1	0.531	0.87	2.377	0.545	4.123	3.095	2.511	4.117	1.965	4.583	1.244	0.757	1.875	1.591	2.959	0	1.087	0	MSTRG.100184
MSTRG.100188.1	0.987	2.833	1.78	2.25	3.774	0	0	0.88	0	3.332	8.489	9.365	4.132	1.3	1.684	5.062	3.828	2.309	CSS0028515
MSTRG.100188.2	4.222	3.591	4.339	3.154	3.856	5.132	3.975	4.77	3.191	5.704	3.431	3.288	1.108	2.028	1.205	1.792	2.603	2.134	CSS0028515
MSTRG.10019.1	0.469	1.083	0	0.652	0	1.01	0.989	0	0	0	0	0	0	0	0	0	0	0	MSTRG.10019
MSTRG.100190.1	0	0	0.49	0	0	0	0	0	0	0	0.652	0	0	0	4.533	1.694	0	2.856	MSTRG.100190
MSTRG.100193.1	0	0	0	0	0	0	0	0	0	0	0	0	0	0	0	0	0	3.435	CSS0040423
MSTRG.100194.1	0.412	0	1.41	0.696	1.426	1.344	1.534	1.935	2.652	3.376	2.446	1.993	2.997	8.63	11.084	2.158	2.898	4.043	MSTRG.100194
MSTRG.100194.2	2.476	3.765	2.565	2.815	3.702	2.616	1.636	1.081	2.842	3.522	1.598	1.211	1.721	2.488	1.888	1.754	2.027	2.441	MSTRG.100194
MSTRG.100195.1	3.556	2.325	2.173	0.909	0.955	0.434	0.251	0.515	2.414	3.532	1.487	0.51	1.846	4.58	0.401	3.582	0.643	0.82	MSTRG.100195
MSTRG.100198.1	0	0	0	0	0	0	0	0	0	0	0	0	0	0	4.808	0	0	0	CSS0025622
MSTRG.1002.1	0	0	0	0.392	0	0	0	0	0	0	0	0	0	0	0	0	0	4.717	CSS0037701
MSTRG.100204.1	17.766	13.654	10.666	10.189	15.601	8.975	4.86	8.255	8.472	9.592	6.143	4.548	4.959	15.199	16.913	7.652	11.935	13.886	MSTRG.100204
MSTRG.100204.2	0	0.875	1.704	1.408	2.38	1.082	0.574	0	0.679	0	1.059	0	2.336	0	9.419	2.649	2.598	0	MSTRG.100204
MSTRG.100205.1	1.497	3.456	3.525	2.701	1.551	1.007	1.633	1.822	2.354	0.937	1.184	0.661	1.469	1.683	2.175	1.255	2.75	0.762	MSTRG.100205
MSTRG.100206.1	0	2.473	0.416	1.289	1.692	0	0.891	0.87	1.284	1.342	0	0	0	0	5.699	0	0.375	1.939	MSTRG.100206
MSTRG.100207.1	10.122	32.227	17.309	28.357	45.796	34.324	19.039	4.012	22.438	2.649	0	1.762	0.455	0	5.026	2.155	1.249	0	MSTRG.100207
MSTRG.100207.2	0	0	0	0	0	0	0	16.04	0	0	1.137	0	0	0.368	0	0	0	1.606	MSTRG.100207
MSTRG.100208.1	0.454	1.076	0.775	1.636	1.104	0	1.329	1.297	0.886	0.334	0	0.784	0.349	0.799	0.387	0.715	1.325	0.361	MSTRG.100208
MSTRG.100209.1	0	3.241	0	0	0	0	0	0	0	0	0	0	0	0	0	0	0	0	MSTRG.100209
MSTRG.10021.1	0.398	2.383	0.324	0	0.481	0.758	3.944	1.908	2.045	1.993	0.42	1.12	0.521	2.386	7.516	0.534	2.924	2.457	MSTRG.10021
MSTRG.100215.1	0	0	0	0	0	0	0	0	0	0	0	0	0	0	0	0	0	4.306	CSS0031242
MSTRG.100218.1	0	0	0	0	0	0	3.094	0	0	0	0	0	0	0	0	0	0	0	MSTRG.100218
MSTRG.100219.1	1.996	3.194	2.79	1.206	2.025	2.404	4.073	2.612	0.868	0	0.792	1.136	1.107	1.238	0.273	0.655	0	0.637	MSTRG.100219
MSTRG.100221.1	1.072	4.018	1.714	1.088	2.856	2.162	1.169	0.815	4.172	1.174	1.695	1.578	1.227	2.209	2.92	2.516	2.25	5.089	CSS0049514
MSTRG.100222.1	1.194	2.479	3.611	1.292	3.676	2.055	0.298	1.453	0.858	1.196	1.007	0	0.313	7.517	1.734	1.602	1.002	0.972	CSS0049514
MSTRG.100225.1	52.429	0	0.219	0.17	0.223	0.609	0.235	0	0	0	0	0	0	0	0	0	0	0	MSTRG.100225
MSTRG.100226.1	0	0.255	0.55	0.207	0	0	0	0	0.291	0	0	0	0	0	0	0	0.248	0	MSTRG.100226
MSTRG.100228.1	2.857	3.517	1.995	2.578	0.903	1.64	1.663	2.319	1.369	0.954	1.607	0.673	1.746	1.714	0.83	0.256	1	0	MSTRG.100228
MSTRG.10023.1	2.504	4.928	2.585	3.74	4.983	5.802	4.963	8.023	6.408	4.108	2.354	2.477	1.627	1.747	2.483	0.593	2.493	2.324	MSTRG.10023
MSTRG.100231.1	1.12	1.715	1.154	3.478	3.057	1.975	2.372	1.217	1.875	1.853	2.842	2.397	3.317	2.336	2.655	0.194	0.768	1.084	CSS0035640
MSTRG.100231.2	5.748	4.082	2.865	1.064	2.237	3.409	2.584	3.327	1.912	2.671	0.761	0.807	0.677	3.978	3.215	2.609	2.451	1.671	CSS0035640
MSTRG.100231.3	2.787	3.735	5.343	4.135	4.583	5.401	3.78	2.584	4.369	4.759	3.57	3.744	3.646	4.547	3.458	2.78	2.737	4.175	CSS0035640
MSTRG.100232.1	28.537	0	0	0	0	0	0	0	0	0	0	0	0	0	0	0	0	0	CSS0035640
MSTRG.100234.1	4.248	0.98	0.988	1.533	1.006	1.219	1.236	1.034	0.678	2.305	0	0.5	1.297	0.637	0	0.57	0.595	1.921	CSS0043087
MSTRG.100236.1	6.08	5.333	4.259	3.778	4.335	4.005	3.249	3.889	4.385	4.622	3.565	3.288	3.005	5.256	5.364	3.08	2.67	4.967	MSTRG.100236
MSTRG.100237.1	1.031	1.523	0.985	1.522	0.581	0.918	0.419	1.348	0.633	0	0.667	0	0.828	0	1.609	0.446	0.166	1.735	MSTRG.100237
MSTRG.100241.1	5.836	6.84	9.402	9.409	11.077	10.176	10.353	5.634	7.375	3.332	5.715	3.122	2.859	2.76	6.296	4.029	2.039	4.582	MSTRG.100241
MSTRG.100243.1	2.176	0.837	0	0.327	0	0	0.452	0.441	0	0	0	0	0	0	0	0	0	0	MSTRG.100243
MSTRG.100248.1	0.116	0.402	0.135	0.314	0.413	0	0	0.141	0.556	0.582	0.245	0.41	0.76	0.174	3.375	0	0.122	0.315	CSS0016762
MSTRG.100249.1	0.492	0.757	0.382	0.148	0.194	0.176	0.204	0.599	0	0.616	0.346	0.773	0	0	0.238	0	0.172	2.893	MSTRG.100249
MSTRG.100250.1	0.973	1.685	0.142	0.549	1.585	0.393	0.455	1.481	0.583	3.199	1.155	1.576	0	0.73	1.591	0	1.405	1.321	MSTRG.100250
MSTRG.100252.1	0	0.919	0	0	0.315	0.286	0.994	0	0	0.665	0	0.313	0	0	0.826	0.399	0.558	0	MSTRG.100252
MSTRG.100257.1	131.955	1.06	2.137	1.381	0.363	1.318	0	2.236	0	0	0	0	0	0	1.335	0	0	0	CSS0038109
MSTRG.100258.1	0	0	0	0	0	0	0	0	0.796	0	0	0	0	0	0	0	0	0	MSTRG.100258
MSTRG.100259.1	0	0	0	0	0	0	1.848	2.637	4.098	0	0	0	0	0	0	0	0	0	MSTRG.100259
MSTRG.100261.1	0	0	0	0	0	0	0	3.327	0	0	0	0	0	0	0	0	0	0	MSTRG.100261
MSTRG.100262.1	1.211	1.087	1.152	2.43	1.185	3.62	1.959	2.417	2.799	1.349	0.642	1.07	0.486	2.939	1.51	0	0.864	0	CSS0028572
MSTRG.100263.1	1.358	0.508	0.515	1.308	0.723	1.131	0.105	0.763	1.358	0.783	0.796	0.684	0.36	0.751	1.233	1.822	1.482	1.552	CSS0028572
MSTRG.100266.1	0	1.787	0	0	0	0	0	0	0	0	0	0	0	0	0	0.916	0	0	MSTRG.100266
MSTRG.100266.2	2.005	2.075	8.533	4.51	2.387	3.586	1.417	4.403	1.211	4.525	1.107	1.305	5.745	12.135	0	0.628	1.502	1.854	MSTRG.100266
MSTRG.100268.1	3.417	1.314	0.795	0.411	0.54	0	0.568	1.109	0.546	1.141	2.642	1.61	7.156	1.708	12.577	4.584	3.348	3.709	CSS0022327
MSTRG.100269.1	78.006	0	0	0	0	0	0	0	1.315	0	0	0	0.122	0	0	0.125	0	0	CSS0022327
MSTRG.100270.1	1.897	2.324	0.831	3.527	1.166	2.127	1.625	3.461	3.267	3.115	2.373	3.069	9.149	15.991	18.429	3.338	4.726	13.021	CSS0022327
MSTRG.100272.1	0	0	1.383	0	0	0	0	0	0	0.992	0	0	0	0.594	2.303	0	0	0	CSS0022327
MSTRG.100277.1	1.757	0.676	1.022	0	0	0	0	0	0	0.367	0	0	0	4.391	0	0	0	1.987	CSS0003402
MSTRG.100280.1	5.684	5.693	7.371	2.331	4.168	3.336	1.933	7.57	5.416	2.264	3.187	2.434	4.775	4.261	7.508	1.296	2.17	6.542	MSTRG.100280
MSTRG.100281.1	2.215	1.883	0.949	1.157	0.719	1.505	0.581	1.845	0	0.876	1.229	1.647	1.526	2.797	1.863	0.938	1.835	3.796	MSTRG.100281
MSTRG.100282.1	2.451	1.091	1.572	0.881	2.938	2.401	0.768	0.753	2.562	1.128	0.95	1.075	0.814	1.351	6.109	0	0	0.848	MSTRG.100282
MSTRG.100288.1	0	0.309	0.626	0	0	0.79	2.553	0	0.435	1.009	0.43	0.404	1.504	0.334	0	0.925	0.526	2.066	MSTRG.100288
MSTRG.100290.1	2.479	1.435	2.151	1.762	2.047	2.181	0.419	1.267	0.209	0.221	0.177	0.594	0.44	2.863	0	0.226	0.182	0	MSTRG.100290
MSTRG.100291.1	3.129	4.339	6.179	4.229	4.899	3.741	2.063	2.437	2.643	3.798	2.617	3.247	2.527	4.134	2.805	0.74	1.737	8.882	MSTRG.100291
MSTRG.100292.1	0	0	0	0	0	0	0	0	0	0	0	0	0	0	0	0	0.683	0.882	MSTRG.100292
MSTRG.100294.1	0	0	0	0	0	0	0	0	3.323	0	0	0	0	0	0	0	0	0	MSTRG.100294
MSTRG.100295.1	1.176	0.887	2.048	0	0	0.281	0.534	0	0	0.36	1.248	1.274	0	2.083	0	1.785	0.284	0	MSTRG.100295
MSTRG.100296.1	0.94	0.236	0.845	0.708	0.481	0.117	0.343	0.527	1.056	1.525	0.786	0.791	0.751	2.803	2.839	1.175	2.184	0.922	MSTRG.100296
MSTRG.100299.1	0	0.096	0	0	0.174	0	0.048	0.143	0.159	3.975	5.413	4.243	10.934	9.992	8.494	7.695	7.711	7.012	CSS0001626
MSTRG.10030.1	0.433	0	0	0	0	0	0	0	0	0	0	0	0	0	0	0	0	0	MSTRG.10030
MSTRG.100301.1	0	0	0	0	0	0.501	0	0	0	1.749	0	0	0.61	2.793	5.752	0	0.518	1.58	CSS0001626
MSTRG.100302.1	0	0	0	0	0	0	0	0	0	0	0	0	0	0	0	0	0	7.347	MSTRG.100302
MSTRG.100304.1	0	0	0	0	0	0	0	0	0	0	0	0	0	0	3.947	0	0	0	CSS0005763
MSTRG.100308.1	0	0	0	0	0	0	0	0	0	0	0	0	0	0	3.074	0	0	0	MSTRG.100308
MSTRG.100309.1	0	0	0	0	0	0	0	0	0	0	0	0	0.75	0	0	3.076	0	0	MSTRG.100309
MSTRG.10031.1	0	0	0	0	0	0	0	0	0	0	0	0	0	0	0	0	0	1.706	MSTRG.10031
MSTRG.100311.1	3.083	2.279	4.337	3.744	3.793	4.645	4.808	6.22	4.351	7.28	1.464	4.264	3.673	8.455	7.181	4.972	5.991	6.33	MSTRG.100311
MSTRG.100313.1	0.294	1.75	0.357	0	0	0	0.336	0	0.445	1.103	0.619	0	1.538	1.745	8.593	1.084	1.66	4.595	MSTRG.100313
MSTRG.100316.1	1.602	3.037	2.136	2.408	2.166	1.751	0.856	2.265	1.39	0	1.993	0	1.801	0.35	5.601	1.542	0.726	2.513	CSS0024702
MSTRG.100317.1	5.101	2.819	4.06	3.44	5.612	4.781	4.075	3.232	3.378	5.505	0.941	3.95	4.999	2.311	16.16	4.049	5.281	4.874	CSS0024702
MSTRG.100318.1	0.842	1.457	0.505	1.139	0	0	2.1	0	2.522	0	0.444	0.992	0	5.05	0	0.565	1.326	0	MSTRG.100318
MSTRG.100319.1	0	0.517	0	0	3.833	0	0.571	0	0	0	0	0	0	0	0	0	0.961	0	MSTRG.100319
MSTRG.10032.1	1.072	0.155	0.312	0.242	1.111	0.576	0	0	0	0.839	0.282	0.158	0.351	0.803	1.168	0	0.703	1.999	MSTRG.10032
MSTRG.100321.1	1.354	1.016	1.175	3.067	1.979	3.135	1.6	1.44	1.905	6.331	8.047	5.513	9.334	7.894	8.023	4.872	6.42	5.693	CSS0023324
MSTRG.100324.1	5.283	9.455	5.314	5.283	7.598	5.725	4.081	7.04	4.457	3.017	2.764	3.258	5.769	12.54	9.069	4.903	8.43	5.188	CSS0009185
MSTRG.100325.1	1.429	1.236	0	2.578	1.269	1.537	0.891	0.435	0.856	1.342	0	0	0.935	1.071	0.519	1.917	1.5	1.939	CSS0009185
MSTRG.100326.1	0	0	0	0	0	0	0.382	0	0	0	0	0	0	0	5.783	0	0	0	CSS0009185
MSTRG.100327.1	0	0	0	0.255	0	0	1.059	0.345	0	0	0	0	0	0	0	0	0	0	CSS0009185
MSTRG.10033.1	0	0	0	0	0	0	0.313	0	0.3	0.314	1.058	0.295	0.657	0	0.364	0.673	0	0	MSTRG.10033
MSTRG.100330.1	0.742	1.333	1.44	1.265	2.15	0.976	1.44	2.109	1.878	0.826	0.435	0.389	1.296	1.608	2.398	0.775	1.126	3.918	CSS0039105
MSTRG.100331.1	1.329	2.074	1.847	1.91	1.459	1.939	2.122	3.189	2.94	1.455	0.705	1.027	1.684	2.539	2.352	1.225	0.654	2.119	CSS0039105
MSTRG.100334.1	0	0	0	0	0	0	0	0	0	0	0	0	0	0	0.617	0	0	0	MSTRG.100334
MSTRG.10034.1	0.891	0	0	3.374	2.092	5.426	0	0.523	0.236	0	0	0	0	0	0	0	0	0	MSTRG.10034
MSTRG.100343.1	0.664	0	0.386	0	0.787	1.072	1.656	0.404	1.591	1.663	0	0.782	1.304	1.992	0.965	0	0.697	0	CSS0000366
MSTRG.100346.1	4.096	2.841	4.419	3.929	5.236	3.677	4.271	2.97	1.55	0	0.212	0	0	0.604	0	0	0.423	0	MSTRG.100346
MSTRG.100350.1	0	0	0	0	0.33	0	0	0	0	0	0.294	0	0	0.837	0	0	0	3.029	CSS0027188
MSTRG.100351.1	3.512	3.822	5.489	3.901	2.871	3.343	5.391	5.608	6.095	3.383	0.855	2.037	3.466	6.483	0	2.538	2.431	2.566	MSTRG.100351
MSTRG.100358.1	0	0	0	0	0.762	0.231	0	0	1.027	0	0	0	0	1.928	0	0	0	0	CSS0031365
MSTRG.100359.1	0	0	0	0	0	0	0	0	0	0	0	0	0	2.963	0	0	0	1.916	MSTRG.100359
MSTRG.100360.1	0.403	0.93	0	1.091	0.955	0.434	0	0	5.793	0	0	0	0	1.813	0	0	0	0	MSTRG.100360
MSTRG.100361.1	0	0	0	0	4.352	0	0	0	0	0	0	0	0	0	0	0	0	0	MSTRG.100361
MSTRG.100362.1	3.077	4.896	0.481	0.56	1.47	2.225	1.795	1.395	0.991	1.916	1.744	0.487	0.541	6.592	3.005	1.043	1.819	0	MSTRG.100362
MSTRG.100365.1	0	0	0	0	0	0	3.848	0	0	0	0	0	0	0	0	0	0	0	MSTRG.100365
MSTRG.100367.1	0	0	0	0	0.445	0	0	0.457	0	0	0.792	1.327	0.984	0	0	0	0.394	0	MSTRG.100367
MSTRG.10037.1	0	0	0	0	0.449	0	0	0	4.083	0	0	0	0	0	0	0	0	0	MSTRG.10037
MSTRG.100376.1	0	2.667	0.538	0	0.548	2.984	0	1.125	2.769	0	0	0.544	0	0	0	0	0	1.254	MSTRG.100376
MSTRG.100377.1	1.257	0.181	0	0.284	0	0.507	0.98	0.191	0.753	7.523	6.463	7.369	0	1.178	0	1.687	0.495	1.066	MSTRG.100377
MSTRG.100377.2	0	0	0	0	0	0	0	0	0	4.617	0.661	2.653	0	0	0	0	0.329	0	MSTRG.100377
MSTRG.100378.1	0	0.881	0	0	0.597	0.822	0.267	2.593	2.721	0	0.403	1.277	0.79	2.29	1.309	0	0.172	1.445	MSTRG.100378
MSTRG.10038.1	1.699	4.411	0	0.383	0	0.914	0.53	0	2.035	1.064	0	0	1.112	10.191	0	1.14	0.446	2.306	MSTRG.10038
MSTRG.100380.2	0.721	1.872	3.986	0.813	0.427	0	0.899	0.439	0.216	0.452	0.38	0.849	2.596	0	1.048	0.968	1.136	3.425	CSS0001508
MSTRG.100381.1	0.285	0	0	0	0	0	0	0	0	0	0.901	0	0	0	0	0	0	3.866	MSTRG.100381
MSTRG.100387.1	0	1.496	0	0	0	0	0	0	0	0	0	0	0	0	0	0	0	0	MSTRG.100387
MSTRG.100388.1	0	0	0	0	0	0	0	0	0	0	0	0	0	0	0	0	0	3.877	MSTRG.100388
MSTRG.10039.1	0.429	1.484	0	0	0.508	0	0	0	0.513	0	0	0	0	0	0	0	0	0.582	MSTRG.10039
MSTRG.100390.1	4.07	3.707	3.414	3.206	4.218	4.416	2.699	4.926	3.92	1.647	0.76	1.239	1.577	1.183	1.057	1.433	1.56	0.714	MSTRG.100390
MSTRG.100391.1	0	0	0	0	0	0	0	0	0	4.604	3.193	4.33	1.682	1.297	0.629	1.161	5.449	0	MSTRG.100391
MSTRG.100391.2	0	0	0	0	0	0.075	0	0.17	0	1.747	1.839	2.054	2.288	2.196	0.507	1.778	2.27	3.975	MSTRG.100391
MSTRG.100393.1	170.46	0	0	0	0.43	0	0.452	0.441	0	0	0	0	0	0	0	0	0	0	CSS0040226
MSTRG.100395.1	20.378	17.562	17.038	14.872	9.141	12.231	8.212	9.738	13.817	4.799	6.845	5.081	14.171	16.499	14.366	6.079	7.21	11.426	MSTRG.100395
MSTRG.100397.1	2.839	8.471	0	0.422	2.002	3.776	1.776	0	1.352	1.193	0	1.289	0	4.181	3.626	2.359	0.141	0	MSTRG.100397
MSTRG.100398.1	16.511	16.801	14.184	5.51	14.841	8.845	13.85	25.386	13.995	11.421	5.252	6.536	11.712	15.618	25.374	11.655	12.842	16.46	MSTRG.100398
MSTRG.1004.1	0	0	1.198	0.186	0.975	1.329	0	0	0.247	0	0.217	0	0	0	3.291	0	0.216	0	CSS0028910
MSTRG.10040.1	0.38	1.064	0.336	3.419	0	3.396	0	0	2.727	0	1.911	0	1.552	0.053	0.409	3.744	1.404	0	MSTRG.10040
MSTRG.100400.1	0	0	0	0	0	0	0	0.379	0	0	0	1.466	0	0	0	0	0	0.422	MSTRG.100400
MSTRG.100402.1	7.564	10.504	11.4	6.399	7.993	6.873	6.758	7.134	7.015	8.864	5.568	6.48	5.958	8.326	7.803	5.656	5.546	6.94	CSS0014045
MSTRG.100410.1	0	0	0	0	0	0	0	0	3.876	0	0	0	0	0	0	0	0	0	MSTRG.100410
MSTRG.100413.1	0	0	0	0	0	0	0	0	0	0.699	0.294	0.329	0	0	4.865	0	0	0	MSTRG.100413
MSTRG.100414.1	0	0	0.25	0	0	0	0	0	0	0	1.132	0	0	0	0	0	0.451	4.955	MSTRG.100414
MSTRG.100416.1	0.336	0	0.587	0	0	0	0.419	0.409	0.604	0	0	0.198	0.22	5.041	1.221	0.451	0.529	0.456	MSTRG.100416
MSTRG.100418.1	6.109	7.412	4.717	6.32	12.798	4.388	8.136	3.988	4.097	10.714	0.947	1.438	6.309	2.927	2.702	5.743	5.274	2.889	MSTRG.100418
MSTRG.100420.1	0.882	1.455	0.88	0.796	0.747	0.814	0.786	2.148	1.359	0.158	0	0.594	0.825	1.323	2.565	0.338	0.529	1.369	MSTRG.100420
MSTRG.100422.1	0	0	0	0	0	0	0	0	0	0	0	0	0	0	3.454	0	0	0	MSTRG.100422
MSTRG.100423.1	0	0	0	0.303	0	0	0	0	0	0	0	0	0	3.019	0	0	0	0	MSTRG.100423
MSTRG.100425.1	0.435	0.334	0.337	0.523	0.172	1.403	0.542	1.058	0.868	0.544	0	0.341	0	0.434	1.684	0	0.608	1.769	MSTRG.100425
MSTRG.100429.1	0	0	3.15	0	0	0	0	0	0.541	0	0	0	0	0	0	0	0	0	MSTRG.100429
MSTRG.10043.1	2.109	0.695	2.103	1.139	6.719	2.853	0	7.335	0	3.018	0	0.71	0	0.904	1.751	0	3.163	1.635	MSTRG.10043
MSTRG.100430.1	0	0.423	0	0	0	0.395	0.458	0.447	0	0	0	0	0	0	0	0.492	0	3.485	MSTRG.100430
MSTRG.100432.1	0	0	0	0	0	0	0	0	0	0	0	0	0	0	3.552	0	0	0	MSTRG.100432
MSTRG.100433.1	0	0	0	0	0.975	0	0	0	0	1.289	0.217	1.212	0	1.102	0.44	3.779	0.439	0	MSTRG.100433
MSTRG.100434.1	0	0	0	0	0	0	0	0	0	0	0	0	0	0	3.072	0	0	0	MSTRG.100434
MSTRG.100435.1	0	0.159	0	0	0	0.148	0	0	0	1.463	0.942	0.89	2.969	6.228	2.55	0.952	2.595	2.238	MSTRG.100435
MSTRG.100438.1	0	0	0	0	0.558	0	0	0	0	0	0	0	0	0	0	0	0	0	CSS0011204
MSTRG.10044.1	0	0	0	0	0	0	0	2.918	0	0	0	0	0	0	0	0	0	0	MSTRG.10044
MSTRG.100440.1	2.219	2.315	2.054	6.091	7.646	6.495	6.216	4.298	2.488	0.13	1.095	1.223	0.816	0.156	0.302	0.418	0.763	0.423	MSTRG.100440
MSTRG.100444.1	0.639	0	0	0.577	2.272	0	1.196	1.167	0.766	0	0	0	0.418	0.959	0	0	0	0	MSTRG.100444
MSTRG.100448.1	0.884	2.267	0.571	3.722	3.956	4.65	1.347	2.391	1.412	0.246	1.036	1.041	0.386	0.736	1.427	1.845	0.412	0	MSTRG.100448
MSTRG.100449.1	3.676	4.079	4.498	2.973	3.45	3.113	3.983	3.79	4.188	2.515	2.288	2.91	1.946	1.356	1.839	2.749	2.974	2.072	MSTRG.100449
MSTRG.100453.1	0.427	0	0	0	0	0.459	0	0	1.022	0	0	0	0	0	0	1.145	0	0	MSTRG.100453
MSTRG.100454.1	1.855	4.994	1.079	1.395	5.493	1.331	1.542	0.376	4.815	0	0.326	0.364	0	0	0.899	0	0	4.195	MSTRG.100454
MSTRG.100457.1	0	3.272	0	0	0	0	0	0	0	0	0	0	0	0	0	0	0	0	MSTRG.100457
MSTRG.100459.1	0	2.396	0.967	0	0	0	0	2.023	0	0	0	0	0	0	0	0.557	0	0.564	MSTRG.100459
MSTRG.10046.1	118.809	0	0.671	1.041	0.342	0.621	0	0.702	0	1.444	0.912	1.359	0.377	0	0.419	0.387	0.908	0	CSS0032993
MSTRG.100460.1	4.547	9.832	3.979	1.85	3.882	2.536	2.556	2.995	4.912	2.497	2.161	1.91	1.342	6.142	9.83	1.65	4.95	5.285	MSTRG.100460
MSTRG.100461.1	1.931	0	1.123	0.29	1.525	1.039	0.566	1.555	5.398	6.045	0	0.379	0.421	0	0	0.864	0	0	MSTRG.100461
MSTRG.100462.1	0	3.454	0.435	1.688	0	1.208	0.467	0.469	0	0	0	0.441	0	0	1.631	0	0.786	4.062	MSTRG.100462
MSTRG.100463.1	0.861	1.49	0	0	0	0.463	0	0	0	0	0	0	0	0	0	0	0.452	0	MSTRG.100463
MSTRG.100465.1	0	0	0	0	0	0.68	0	0	0	0	0	0	0	0	0	0	0	0	MSTRG.100465
MSTRG.100466.1	3.414	4.349	3.5	2.86	3.081	2.38	3.751	4.354	6.428	5.293	1.629	3.064	3.618	5.485	5.906	4.799	3.67	2.868	MSTRG.100466
MSTRG.100469.1	0	0	0	0	0	0	0	0	2.108	0	0	0	0	0	0	0	0	0	MSTRG.100469
MSTRG.10047.1	0.435	0	0	0	0	0	0	0	0	0.816	0	2.559	0.284	0	0	0	0	0	MSTRG.10047
MSTRG.100474.1	0	0	0	0	0.256	0	0	0	0	4.236	4.326	4.663	0.283	0.54	1.569	1.545	0.529	0.781	MSTRG.100474
MSTRG.100476.1	0	0	0	0	0	0	0	0	0.528	0	0	0	0	0.496	0	0	0	4.933	MSTRG.100476
MSTRG.100477.1	0	0	0	0	0	0	0	0	0	0	0	0	0	0	3.068	0	0	0	MSTRG.100477
MSTRG.100478.1	0	0	0	0	0	0	0	0	0	0	0	0	0	0.312	0	2.514	0	0	MSTRG.100478
MSTRG.100479.1	0	0	0	0	0	0	0	0	0	0	0	0	0	0	3.754	0	0	0	MSTRG.100479
MSTRG.100480.1	0	0	0	0	0	0	0	0	0	0	0	0	0	0	0	0	0	3.443	MSTRG.100480
MSTRG.100481.1	0	0.603	0.912	0	1.238	0	0	0.318	0.626	0	1.377	0	0	0	0	0	0	4.608	MSTRG.100481
MSTRG.100482.1	0	0	0	0	0	0	0.574	0	0	0	0	0	0	0	1.337	0	0	0	MSTRG.100482
MSTRG.100483.1	0	0	0	0	0	0	0	0	0	0	0	0	0	0.652	0	0	0	0	MSTRG.100483
MSTRG.100485.1	0	0	0	0	0	0	0	0	0	0	0	0	0	0	0	0	0	3.963	MSTRG.100485
MSTRG.100486.1	0	0.554	0.838	0	0	0.258	0	0	0	0	0	0	0	0	0	0	1.259	2.93	MSTRG.100486
MSTRG.100489.1	3.028	3.476	2.17	2.147	2.999	2.211	2.688	3.192	2.526	2.622	2.623	1.401	2.017	3.203	5.068	1.415	2.781	3.265	MSTRG.100489
MSTRG.10049.1	0	0.625	0	0.591	1.472	0.47	0	0.94	2.953	0.464	0.578	0	0.314	0	0	0	0.277	0	MSTRG.10049
MSTRG.100490.1	1.205	1.985	1.402	1.397	4.28	2.222	0.644	1.257	1.443	2.801	1.27	1.621	1.352	1.548	0.25	2.54	1.626	0.467	MSTRG.100490
MSTRG.100491.1	0	0.791	0.798	0	0	0.369	0.57	0.417	0.274	1.574	0	0	0	1.2	2.99	0.46	0.24	1.706	MSTRG.100491
MSTRG.100492.1	0	1.321	0.33	0	2.708	0.575	0	0.038	0	0	0	0	0	0	0	0	0	0	MSTRG.100492
MSTRG.100493.1	5.136	5.294	1.624	5.433	4.066	4.66	5.519	10.277	7.03	1.139	0	0	0.286	3.421	2.264	0.287	0.649	0	MSTRG.100493
MSTRG.100495.1	2.193	0.69	0.232	1.439	1.653	0.429	0.994	1.456	0.478	0	0.42	0.704	0.261	0.897	2.607	2.942	1.256	0	MSTRG.100495
MSTRG.100496.1	0.367	0.423	1.217	0	0	2.653	0	1.912	0	0	0	0.432	0	4.495	0	0.482	0	1.992	MSTRG.100496
MSTRG.100497.1	0	0.424	0	0	3.351	0	0	0	0	0	0	0	0	0	0	0	0	0	MSTRG.100497
MSTRG.1005.1	0	1.209	1.219	0	0	0	0	0.425	0	0	0	0	0	0	0	0	0	0	MSTRG.1005
MSTRG.10050.1	0	0	0	0.864	0	2.37	0	0.235	0	0	0	0	0	0	0	0	0	0	MSTRG.10050
MSTRG.100500.1	1.282	0.82	1.244	1.654	1.53	1.535	1.385	1.706	1.954	0.586	0.636	0.808	1.287	1.767	1.084	0.3	1.922	0.778	MSTRG.100500
MSTRG.100500.2	0	2.614	3.24	0	0.561	0.848	0	1.989	0	0	0.385	0.712	1.283	3.021	4.462	2.948	1.879	2.146	MSTRG.100500
MSTRG.100501.1	0	0	0	0	0	0	0	3.151	0	0	0	0	0	0	0	0	0	0	MSTRG.100501
MSTRG.100502.1	1.373	1.584	4.154	1.156	1.084	1.379	2.055	2.229	1.974	1.605	2.51	1.51	1.798	0.824	3.06	1.72	1.73	2.236	MSTRG.100502
MSTRG.100509.1	9.512	0.487	0.982	0.19	0.5	0.454	1.315	0	0.253	0.528	0	0	0	0	0.92	0	0.221	2.29	CSS0038694
MSTRG.10051.1	1.478	4.093	3.096	2.934	3.851	2.544	3.317	2.519	1.062	0	0	0	0	0	1.718	0	0	0	MSTRG.10051
MSTRG.100511.1	0.167	0	0.194	0.451	0.592	0	0	0	0.998	0	0.878	0.196	0.218	0.5	0	1.565	0	3.391	MSTRG.100511
MSTRG.100512.1	0	0.175	0.704	0.41	0	0	0	0.921	1.088	0	0	0	0	0	1.1	0	0	0	MSTRG.100512
MSTRG.100513.1	4.114	1.643	2.577	2.57	2.624	1.362	0.395	2.119	1.895	1.783	0.667	1.118	2.278	1.661	1.15	1.061	1.993	1.503	MSTRG.100513
MSTRG.100514.1	1.453	3.676	1.853	0.296	3.43	5.056	0	2.063	0.489	0	0.336	0.75	0	0.478	0.926	0	0.669	3.458	MSTRG.100514
MSTRG.100516.1	2.071	4.043	3.892	3.018	6.603	4.97	2.781	3.878	4.198	0	0	0	0	0	0	0	0	0	MSTRG.100516
MSTRG.100519.1	0	0	0.546	0	0	0	0	0	0	0.587	0	0	1.228	0	3.409	8.183	1.477	0	MSTRG.100519
MSTRG.10052.1	0.225	0.263	0.13	0.401	0	0.36	0.285	0	0.522	0	0	0	0	0	0	0	0	0	MSTRG.10052
MSTRG.100523.1	0	0	0	0	0	0	1.488	0	0	0	0	0	0	6.563	0	0	0	0	MSTRG.100523
MSTRG.100525.1	0	0	0	0	3.522	0	0	0	0	0	0	0	0	0	0	0	0	0	MSTRG.100525
MSTRG.100529.1	0	0	3.867	0	0	0	0	0	0	0	0	0	0	0	0	0	0	0	MSTRG.100529
MSTRG.10053.1	2.985	4.53	3.514	3.991	4.482	3.097	2.902	3.633	4.022	0.623	0.15	0.335	0.326	0.24	0.155	0.191	0.298	0.362	MSTRG.10053
MSTRG.100530.1	3.996	0	0	0	0	0	0	0	0	0	0	0	0	0	0	0	0	0	MSTRG.100530
MSTRG.100531.1	0.331	0	1.155	0.603	2.187	0.406	0.413	0.81	0.793	0	1.894	0	2.599	0	1.067	0.324	1.045	0	MSTRG.100531
MSTRG.100533.1	0	0	0	0	0.46	0	0	0	0	0	0	0	0	0	0	0	0	0	MSTRG.100533
MSTRG.100534.1	3.511	0	0	1.025	2.691	0.42	1.417	0	0	0	0	0	0	0	0	0	0	0	MSTRG.100534
MSTRG.100536.1	6.213	8.283	6.265	3.239	2.78	2.822	3.615	4.538	5.293	6.396	8.298	9.268	4.699	3.312	3.411	5.187	4.783	8.431	MSTRG.100536
MSTRG.100538.1	1.314	0	0.489	0	1.751	0	0	0.602	0.414	0	0	0	0	0.617	0	0	0	0	MSTRG.100538
MSTRG.10054.1	0.393	0.907	0.457	0.709	0	1.057	0	0	0.235	0	0	0	0	0	0	0	0	0	MSTRG.10054
MSTRG.100542.1	0	0	0	0.441	0	0	0	0	0	0	0	0	0	0	0	0	0	3.978	CSS0039422
MSTRG.100545.1	0	3.285	0	0	0	0	0	0.433	0	0	0	0	0	0	0	0	0	0	CSS0020433
MSTRG.100546.1	22.215	3.009	3.265	2.272	4.655	2.013	2.354	1.919	1.096	9.464	14.025	12.398	2.766	4.322	3.78	5.882	2.937	0.95	MSTRG.100546
MSTRG.100546.2	3.601	4.799	3.07	2.905	3.379	2.829	2.583	3.013	3.672	6.575	4.157	3.763	6.451	8.07	9.177	4.093	7.147	12.456	MSTRG.100546
MSTRG.100547.1	38.957	0	0	0	0	0	0	0	0	0	0	0	0	0	0	0	0	0	MSTRG.100547
MSTRG.100548.2	16.299	2.486	2.54	3.089	2.433	3.576	1.884	2.27	1.993	3.238	2.283	2.448	1.741	2.575	5.224	1.58	1.484	3.137	CSS0022379
MSTRG.100549.1	1.593	1.103	0	0	0.755	0.343	0.794	0.388	0.382	1.197	0	0	0	1.911	0.926	0.427	0.669	0.432	CSS0022379
MSTRG.10055.1	2.437	3.164	1.595	1.374	0.541	1.311	0.38	0.742	0.913	3.433	0.803	1.076	0.997	2.741	6.42	0.409	0.48	1.24	MSTRG.10055
MSTRG.100550.1	0.813	0.703	0.236	0.917	0.549	2.582	1.32	0.99	3.165	0	1.5	1.197	0	0.609	2.067	0.818	0	0	MSTRG.100550
MSTRG.100552.1	4.476	2.988	1.287	2.433	0.961	3.801	3.814	3.8	4.519	0.457	4.087	3.395	0.893	10.567	2.74	2.53	0.766	2.713	MSTRG.100552
MSTRG.100557.1	1.428	0.04	0.027	0	0.014	0	0	0.014	0	4.977	3.275	3.245	0.928	1.422	1.141	1.457	0.901	1.589	CSS0038485
MSTRG.100557.2	0	0	0	0	0	0	0	0	0	4.034	5.331	5.635	2.27	2.468	2.76	0.966	2.131	2.809	MSTRG.100557
MSTRG.100559.1	3.525	3.05	2.051	0.795	1.827	0.474	0.824	1.341	3.695	1.103	1.858	1.557	4.615	5.616	11.205	2.66	1.85	8.072	CSS0038485
MSTRG.10056.1	0	1.077	0	0.421	0	0	0.332	0	2.701	0	0.984	0	0	0	0	0.626	0	0	MSTRG.10056
MSTRG.100560.1	24.469	2.066	2.43	0.808	4.948	0.642	2.605	0.363	1.072	5.231	3.776	0.703	1.953	3.58	0.434	2.803	0.313	6.074	CSS0038485
MSTRG.100561.1	0	0	0	0	0	0	0	0	0	0	0	3.029	0	0	0	0	0.45	0	MSTRG.100561
MSTRG.100563.1	0	0	0	0	0	0	0	0	0	0	0	0	0	0	0	0	0	3.474	CSS0038474
MSTRG.100566.1	0	0	0	0	1.011	0	0	0	0	0	0	0	0	0	0	0	0	3.474	CSS0030412
MSTRG.100568.1	0.425	1.876	0.933	1.483	3.837	2.958	4.291	1.745	3.931	2.441	2.208	0.615	0	1.604	1.169	0	0.144	0.777	CSS0012677
MSTRG.10057.1	0	0.38	0	0	0	0	0	0	0	0	0.348	0	0	0	0	0	0	0	MSTRG.10057
MSTRG.10057.2	81.713	86.589	79.244	62.857	62.664	69.503	62.21	57.756	50.697	66.835	73.083	67.792	41.992	39.18	23.316	48.367	41.706	33.108	MSTRG.10057
MSTRG.100570.1	0	0.818	0	0	0	0	0	2.633	3.627	0	0	0	0	0	0	0	0	0	MSTRG.100570
MSTRG.100572.1	1.271	2.306	1.297	1.32	0	0	0	0.212	0	3.361	1.456	0.834	0.888	2.16	5.048	1.572	0	0	MSTRG.100572
MSTRG.100577.1	2.239	0	0	0.224	0.295	0.268	0.31	0	0	3.738	0	0	0	0	0	0.334	0	0	CSS0007877
MSTRG.100579.1	34.083	0	0	0	1.615	0	0	0	0	0	0	0.268	0	0	2.641	0	0	0	MSTRG.100579
MSTRG.10058.1	0.445	0	0	0	0	0	0	0	0	0	0	0.644	0.111	0.547	0	0	0	0	MSTRG.10058
MSTRG.100581.1	0	0.465	0	0.149	0	0	0	0	0	0	0.255	0	2.071	4.559	0	0	1.232	3.872	MSTRG.100581
MSTRG.100584.1	16.738	5.951	4.19	4.566	4.495	4.188	2.548	5.449	4.897	5.239	2.976	2.865	5.095	6.567	5.091	2.872	3.269	2.509	CSS0002209
MSTRG.100585.1	4.42	2.125	1.714	3.656	6.326	3.567	4.823	4.26	3.972	5.996	0.971	1.518	4.822	8.837	9.099	3.954	1.547	2.999	CSS0002209
MSTRG.100586.1	3.073	4.156	4.068	2.486	5.396	2.85	2.774	2.58	4.316	2.521	1.676	2.745	1.248	3.972	8.468	1.422	2.558	5.176	CSS0002209
MSTRG.100588.1	0	0	0	0	0	0	0	0	0	0	0	0	0	0	3.806	0	0	0	MSTRG.100588
MSTRG.100589.1	0	0.259	1.656	0.74	2.062	1.566	0	0.72	0	0.814	1.488	0	0.481	0	0	0	5.427	4.236	MSTRG.100589
MSTRG.10059.1	0	0	0	0	0	0	0	0	0	0	0	0	0	0	0	0	0.52	3.023	MSTRG.10059
MSTRG.100590.1	0.989	0	0	0	0	0	0	0	1.185	0	0	0.388	0	4.45	0	0	0	0	MSTRG.100590
MSTRG.100591.1	0	0	0	0	0	0	0	0	0	0	0	0	0	3.959	0	0	0	0	MSTRG.100591
MSTRG.100593.1	0	0	1.447	2.617	1.401	2.792	0.975	5.291	3.594	0	0.444	0.326	0	0	0	0.866	1.244	0	MSTRG.100593
MSTRG.100594.1	0	0	0	0	3.191	0	0	0	0	0	0	0	0	0	0	0	0	0	MSTRG.100594
MSTRG.100596.1	22.84	0	0	0.294	0.004	0	0	0	0.782	0.409	0	0	0	0	0	0	0	0	MSTRG.100596
MSTRG.1006.1	0	0	0	0	0	0	0	0	0	0	0	0	0	2.828	0	0	0	1.919	MSTRG.1006
MSTRG.10060.1	0	0	0	0	0	0	0	0	0	0	0	0	0	0	3.606	0	0	0	MSTRG.10060
MSTRG.100600.1	0	0	0	0	0	0.447	0	0	0	0	0	0	0	0	4.07	0	0	0	MSTRG.100600
MSTRG.100604.1	1.171	0.459	0.732	0	0	0.732	0.371	0	0	4.99	2.203	2.528	4.379	0.31	20.056	0.88	5.813	12.362	MSTRG.100604
MSTRG.100605.1	0.8	0.784	0.665	0.556	0.649	0.943	0.601	0	0.55	11.676	6.408	8.3	9.431	12.973	11.241	6.773	5.693	7.093	MSTRG.100605
MSTRG.100606.1	1.157	3.147	0.855	0.869	1.312	1.986	2.088	3.683	1.386	16.099	5.557	2.599	5.585	12.249	9.957	6.008	9.274	13.125	MSTRG.100606
MSTRG.100607.1	0.56	0	0	0	0.331	0	0	0	0	0.354	1.18	0	0.366	0	0	0	0	0	MSTRG.100607
MSTRG.100608.1	4.47	4.907	1.637	1.68	6.36	2.147	2.128	2.4	1.496	3.023	2.625	1.959	1.989	4.136	1.095	2.239	1.977	5.156	MSTRG.100608
MSTRG.100609.1	0	1.412	0.409	0	1.984	3.375	0.434	0	0.497	0	0	0	0	1.309	0	0	0	3.521	MSTRG.100609
MSTRG.100611.1	20.933	26.795	23.456	25.641	29.72	28.272	17.862	19.004	18.689	1.311	4.087	4.228	3.579	2.649	2.15	3.393	6.121	5.319	MSTRG.100611
MSTRG.100612.1	0	0	0	0.989	0.433	0.393	0.456	0	0.438	0	0	0	0	0	0	0	0	0	MSTRG.100612
MSTRG.100613.1	0.873	0.504	2.54	0.788	0	0	1.089	0.967	0	0	0	0	0	0	0	0	0	0	MSTRG.100613
MSTRG.100614.1	3.06	6.133	2.062	1.875	3.048	0.721	4.509	3.386	4.839	0.348	0.293	0	0	0	0	0	0	0	MSTRG.100614
MSTRG.100617.1	0	0	0	0	0	0	0	0.102	0	2.152	0.645	0	0.782	0	5.068	0	0.076	0.845	MSTRG.100617
MSTRG.100618.1	20.383	76.636	15.294	9.22	29.083	26.078	24.3	27.731	36.769	1.895	1.832	1.461	4.635	1.488	6.411	1.239	0.526	1.01	MSTRG.100618
MSTRG.100620.1	23.435	39.106	35.605	23.708	32.737	29.657	21.768	23.354	19.797	40.679	38.56	31.069	58.547	64.626	42.89	36.633	33.849	39.679	MSTRG.100620
MSTRG.100621.1	0	0	0	0	0	0	0	0	0	1.169	0	0	0	0	0	0	0	0	MSTRG.100621
MSTRG.100622.1	1.123	5.78	5.303	4.421	3.002	5.254	2.523	1.401	0.767	4.54	0.592	0.661	0.735	6.885	0	3.765	0.298	3.047	MSTRG.100622
MSTRG.100623.1	0	0.413	0.408	0.633	0.83	0	0	2.146	0.84	0	0	0	0	0	0	0	0	0	MSTRG.100623
MSTRG.100625.1	3.058	5.421	6.084	4.983	7.955	4.642	5.969	3.781	6.816	5.879	3.344	1.554	2.728	5.327	2.33	1.696	5.729	6.251	MSTRG.100625
MSTRG.100626.1	1.663	2.643	1.977	2.186	2.003	2.561	2.132	2.441	2.53	5.503	2.002	2.87	3.189	4.867	7.106	3.355	3.7	4.285	CSS0028696
MSTRG.100629.1	10.246	7.98	6.81	6.764	7.473	5.861	6.157	6.337	6.3	6.108	3.544	4.122	4.529	6.909	6.721	3.518	4.333	4.204	MSTRG.100629
MSTRG.100629.2	1.281	0.291	0.439	1.252	2.046	0.814	0.935	1.594	2.23	0.657	1.048	0.664	0.754	0.576	1.108	0.875	1.121	3.235	MSTRG.100629
MSTRG.100629.3	1.046	0	0.446	1.131	0	1.381	0	0	0	1.39	0	0.448	0.16	1.586	0	1.858	0	0	MSTRG.100629
MSTRG.10063.1	0	0	0	0	3.237	0	0	0	0	0	0	0	0	0	0	0	0	0	MSTRG.10063
MSTRG.100630.1	2.81	1.801	1.453	1.127	1.479	1.008	0	0.76	0.374	0	0.329	0.368	0	0	4.991	1.676	0.656	2.966	MSTRG.100630
MSTRG.100636.1	0.98	3.996	0	0	0	0	0.534	0	0	0	1.303	0.485	0	0	0	0	0	0	MSTRG.100636
MSTRG.100638.1	3.242	3.756	5.358	4.155	3.935	4.389	1.921	3.082	1.679	5.052	7.207	5.854	4.159	1.241	2.627	4.044	3.473	4.743	CSS0042367
MSTRG.10064.1	0	4.267	0	0	0	0	0	0	0	0	0	0	0	0	0	0	0	0	MSTRG.10064
MSTRG.100640.1	0	0	1.431	0	0	0	0	0	0	0	0	0	0	0	0.596	0	0	0	CSS0012898
MSTRG.100643.1	0.846	0.458	1.229	0.197	0.314	0	0	0.646	1.293	0	0.277	0	0.406	2.753	0	0	0	0.364	MSTRG.100643
MSTRG.100644.1	1.486	3.617	2.301	3.465	5.755	4.162	1.629	2.226	5.542	4.383	5.475	4.944	4.363	4.959	5.693	0.827	2.701	5.965	MSTRG.100644
MSTRG.100648.1	1.654	4.295	1.444	1.119	2.449	1.335	0	2.014	1.486	2.071	0	0.487	0	4.341	12.02	3.329	1.303	1.122	MSTRG.100648
MSTRG.100649.1	1.072	1.236	0.935	1.209	4.76	2.594	0.668	0	0.963	0	0	0	0	0	0	0	0	0	MSTRG.100649
MSTRG.100653.5	7.951	7.597	7.083	4.484	6.328	1.871	4.648	9.982	10.568	1.089	0.917	0.878	0.813	4.471	0.722	3.501	0.652	3.035	CSS0000851
MSTRG.100654.1	83.897	0.4	0	0.626	0.411	0	0.865	1.266	0	0	0	0	0	0	1.008	0	0.364	0.941	CSS0000851
MSTRG.100655.1	0	0.688	0	1.777	0	4.68	0.442	3.131	6.285	0	0	1.906	4.394	4.253	0	3.49	0	1.951	MSTRG.100655
MSTRG.100656.5	5.119	6.22	5.187	2.603	3.698	3.187	3.273	6.102	3.075	0	0	0	0.064	0	0	0	0	0	MSTRG.100656
MSTRG.100658.1	0	0.506	0	0	0	0	0	0	0	0	0	0	0	0	0	0	0	0	MSTRG.100658
MSTRG.100659.1	0.916	2.465	0	0.826	1.446	1.97	0	0	1.097	0.382	0.965	0.359	1.598	1.83	3.104	0	0.32	0.414	MSTRG.100659
MSTRG.10066.2	1.268	0.358	0.433	0	0	0.452	0.232	0.453	0	0	0.884	0.438	1.648	0.697	4.543	0	0.701	3.387	CSS0019016
MSTRG.100660.1	0.539	2.13	1.894	2.743	0.517	1.55	1.554	0.601	1.417	2.714	0.738	2.255	0	0.306	0	0	0	0.516	MSTRG.100660
MSTRG.100662.2	1.271	0	1.176	0.917	1.204	1.359	0.314	1.246	0.607	7.596	6.463	4.784	12.251	12.938	6.979	6.793	10.955	9.35	CSS0038532
MSTRG.100663.1	0	0	0	0	1.143	0	1.192	0	0	0.399	0.336	0	0.417	1.92	0.463	0	0.676	0.432	CSS0038532
MSTRG.100664.1	6.808	9.623	8.129	7.953	5.403	7.255	5.062	4.498	3.723	0	0	2.188	2.229	2.09	3.037	0.312	2.843	0	MSTRG.100664
MSTRG.100665.1	1.103	1.178	0.396	0	2.419	0.366	0	0.414	0	1.586	0.718	0.802	0	0	0.495	0	0	3.234	MSTRG.100665
MSTRG.100667.1	1.496	0	0	0	0	0	0	0	0.929	0.139	0	0	0	6.563	0	0	0	0	MSTRG.100667
MSTRG.100668.1	0	0	0.494	0.23	0	0	0	0	0	3.191	0	0	0.556	1.127	0.617	0.57	0.593	0	MSTRG.100668
MSTRG.10067.1	0	0	0	0	0	0.309	0.717	0	0	0	0.303	0	0	0	0	0	0	4.681	CSS0019016
MSTRG.100670.1	0	0	0	1.27	0.556	0	0	0.571	0	0	0	0	0	0	0	0	0	0	MSTRG.100670
MSTRG.100671.1	0	0	0	0	0	0	0	0	0	0	0	0	1.15	2.196	2.128	0	0	1.192	MSTRG.100671
MSTRG.100672.1	5.202	3.159	2.246	1.768	2.331	2.27	1.803	2.281	2.432	2.436	3.272	2.822	4.204	6.716	3.057	1.828	2.271	2.066	CSS0014013
MSTRG.100673.1	2.381	2.689	2.281	1.611	2.162	4.32	3.108	3.658	0.409	2.244	1.004	1.602	3.206	1.904	9.689	1.949	2.333	1.077	MSTRG.100673
MSTRG.100674.1	1.164	0	0	0	0	0	0	1.417	0.465	0.972	0.409	0	0	0	0	0.521	0	0.527	MSTRG.100674
MSTRG.100675.1	0	0.379	2.676	0.889	0.389	1.061	0	0	3.149	0	0	0	1.29	0	0	1.323	0	0	MSTRG.100675
MSTRG.100676.1	31.509	0	0	0	0	0	0	0	0	0	0	0	0	0	0	0	0	0	MSTRG.100676
MSTRG.100677.1	0	0	0	0	0	0	0	1.9	0.374	0	0	0	0	0	1.815	0	0	0.424	MSTRG.100677
MSTRG.100678.1	0	3.253	1.094	0.565	1.113	1.011	0	1.525	1.501	0	0	0.369	0	4.698	0	0	0	0	MSTRG.100678
MSTRG.100679.1	10.091	0.401	0	0	0	0	0	0	0	0	0	0	0	0	0	0	0	0	MSTRG.100679
MSTRG.10068.1	0.697	0	0.811	0.21	0.55	1.999	1.158	2.827	3.617	0.582	0.49	1.094	0.912	1.741	2.7	0.935	1.707	3.467	MSTRG.10068
MSTRG.100680.1	2.439	0	0	0.733	0.486	0	0.507	0.99	1.398	0	0	0	0	0	0	0	0	0	MSTRG.100680
MSTRG.100681.2	25.482	14.28	15.867	17.633	13.773	15.668	8.192	8.24	10.732	5.692	3.883	5.393	4.604	3.483	1.687	3.695	2.787	2.746	CSS0049558
MSTRG.100682.1	0	0	0	0	0	0	0	0	1.022	0	0	0	2.234	0	0	0	0	0	MSTRG.100682
MSTRG.100683.1	3.521	11.704	2.927	3.9	5.685	8.323	3.168	1.718	5.412	2.121	0.953	1.33	4.065	0.423	2.051	1.515	0	1.253	MSTRG.100683
MSTRG.100686.1	0	3.214	0	0	0	0	0	0	0	0	0	0	0	0	0	0	0	0	MSTRG.100686
MSTRG.100687.2	4.822	3.912	4.198	3.33	3.405	5.01	3.304	3.297	2.659	1.895	3.271	2.377	2.016	2.713	2.962	1.055	1.02	4.486	CSS0013577
MSTRG.100688.1	1.638	1.831	0.953	2.125	4.063	1.212	1.915	1.87	1.717	1.987	0.972	0.362	0.67	1.459	2.752	0.412	0.914	2.084	CSS0013577
MSTRG.100689.1	1.346	7.725	5.554	3.871	4.158	5.576	0.131	2.004	3.289	0.554	1.43	1.469	2.963	8.702	7.679	4.029	2.38	3.44	CSS0013577
MSTRG.10069.1	5.785	7.676	4.712	3.393	8.223	12.449	12.263	6.338	6.584	7.606	5.49	5.791	8.33	9.542	13.03	4.657	2.429	10.205	MSTRG.10069
MSTRG.100690.1	12.23	15.102	11.228	11.382	17.458	12.702	18.896	13.248	14.456	9.298	2.461	8.426	8.751	21.102	30.223	11.514	8.428	12.848	CSS0013577
MSTRG.100692.1	0	0	3.398	0	0	0	0	0	0	0	0	0	0	0	0	0	0	0	MSTRG.100692
MSTRG.100698.1	3.338	0	0	0	0	0	0	0	0	0	0	0	0	0	0	0	0	0	MSTRG.100698
MSTRG.1007.1	23.461	10.992	10.626	9.451	11.322	10.824	8.319	10.567	9.056	7.161	5.568	5.392	4.92	9.061	8.498	5.078	6.273	6.83	MSTRG.1007
MSTRG.100700.1	0	2.185	0	0	3.14	0	0	0	0	0	0	0	0	0	0	0	0	0	MSTRG.100700
MSTRG.100701.1	0.813	0	0.473	0.55	0	0.219	3.294	0.247	0	0	0	0.239	0	0	0	0	0	0	MSTRG.100701
MSTRG.100702.1	2.233	1.718	1.444	2.463	2.939	0.267	3.094	2.115	2.081	0	0.785	0.877	0.975	0	3.245	0	0	1.01	MSTRG.100702
MSTRG.100703.1	0	0	0	0	0	0	0	0.463	0	0.476	0	0	0	0	0	0	0	6.191	MSTRG.100703
MSTRG.100704.1	7.357	0.257	0.259	0.805	1.056	1.199	0.834	0	2.137	0	0.47	1.05	1.751	0	0	0.598	0	0	MSTRG.100704
MSTRG.100705.1	0.568	0.655	0	1.538	0	0.306	1.063	0.692	0.681	1.067	0	0	0	0	3.714	0	0	0	MSTRG.100705
MSTRG.100706.1	1.433	0.661	0.333	1.034	0	0.925	1.072	1.047	0.343	0	0.907	0.675	1.126	0	3.332	0	0	0	MSTRG.100706
MSTRG.10071.1	21.363	0.578	0.971	0.301	0.791	0.359	0	1.219	0.2	0	0.528	1.769	0.218	1.251	0.728	0.224	0	2.038	MSTRG.10071
MSTRG.100711.1	0.157	0.363	0.366	0.284	2.978	0.169	1.372	0	0	0.197	0.166	0	0.411	4.713	0	0.211	0.495	0.213	CSS0011785
MSTRG.100712.1	0	1.486	0.3	0.465	0	0.277	0.643	0.314	0.309	0	0.815	0	1.012	0.386	5.99	0	0	0	CSS0011785
MSTRG.100714.1	2.022	0.292	1.177	1.14	0.299	2.176	0.315	1.231	0	0	0	0	0	0	0	0	0	4.117	CSS0009343
MSTRG.100716.1	0.898	0	0.697	0.27	0	0	0	0	0	0	0	0	0	3.142	0	0	0	0	CSS0002349
MSTRG.100718.1	8.426	3.431	2.739	3.913	6.458	3.2	1.082	1.207	1.484	2.638	2.09	2.043	1.622	1.672	1.44	1.829	3.252	1.009	CSS0019893
MSTRG.10072.1	1.194	3.345	0.794	1.846	2.626	2.569	0.851	1.661	2.043	1.068	0	0.402	0	0.511	2.23	1.373	0.537	4.165	MSTRG.10072
MSTRG.100721.2	0	0.642	0.272	0	0	0.898	0	0.339	0	0	0.293	0	0	0	0	0	0	0	CSS0016173
MSTRG.100723.1	5.087	0.451	0	0.353	0	0.842	1.937	0.476	4.219	0.98	0	0	0	0	0	0	0.822	0.531	MSTRG.100723
MSTRG.100727.1	0	0	0	0	0	0	0	0	0	1.048	0.176	0.887	0.329	0.251	0.608	0.561	0.088	2.157	MSTRG.100727
MSTRG.100728.1	0	0	0	0	0	0	0	0	0	2.036	0.571	0.729	0.101	0	0.337	1.143	0.813	3.362	MSTRG.100728
MSTRG.10073.1	3.342	4.222	3.419	2.317	3.504	2.795	3.019	3.445	3.628	2.876	1.316	2.151	2.478	5.218	5.256	2.129	2.641	2.96	MSTRG.10073
MSTRG.100730.1	1.47	1.13	2.565	0.663	0.58	0.264	1.832	0.894	2.347	0.307	0	0	5.771	1.836	0	1.643	1.028	0	MSTRG.100730
MSTRG.100734.1	1.247	0.815	0.484	0.45	0.492	0.224	0.415	0.202	0.349	2.446	1.578	2.056	2.013	2.555	1.51	0.39	0.698	0.395	MSTRG.100734
MSTRG.100735.1	0	0.386	0	0	0	1.079	0.417	0	1.202	0	0	0	0	0	0.486	0	0	0.454	MSTRG.100735
MSTRG.100736.1	16.933	16.301	8.66	10.875	12.358	15.729	11.073	17.454	13.172	5.343	1.623	2.535	5.005	10.909	6.755	7.117	3.309	3.832	MSTRG.100736
MSTRG.100737.1	3.862	13.141	3.748	6.332	7.605	4.032	2.61	3.835	6.811	6.432	4.029	1.351	5.658	4.087	8.867	4.907	4.352	7.947	MSTRG.100737
MSTRG.10074.1	1.269	1.952	1.968	3.052	0	0	3.164	3.089	2.533	0	0	0	0	1.902	0	0	0	0	MSTRG.10074
MSTRG.100740.1	0.25	0	0	0	0	0	0	0.609	0	0	0	0	0	0	3.635	0	0	0	CSS0042200
MSTRG.100742.1	0	0	0	0.447	0	0	0	0	3.558	0	0	0	0	0	0	0	0	0.672	MSTRG.100742
MSTRG.100744.1	0.781	3.006	1.819	1.41	2.468	0.841	0.65	0.951	1.56	0.978	0.824	0.307	2.387	0.391	3.028	1.748	0.82	2.828	CSS0035002
MSTRG.100746.1	1.429	3.14	0.603	3.26	5.646	1.954	0.485	2.197	1.206	2.436	1.268	0.804	1.549	0	1.033	1.116	3.503	5.862	CSS0036637
MSTRG.100747.1	9.658	9.611	10.204	9.596	9.408	14.069	6.419	9.762	8.557	9.07	5.117	6.624	10.321	14.16	24.831	5.51	7.636	10.816	CSS0036637
MSTRG.100749.1	0	0	0	0	0	0	0	0	0	0.554	0	0	0	0	4.503	0	0	0	MSTRG.100749
MSTRG.10075.1	0	4.221	0	0	0	0	0	0	0	0	0	0	0	0	0	0	0	0	MSTRG.10075
MSTRG.100750.1	0	0	0	0	0	0	0.395	0	0	0	0	0	0	0	0	0	0	0	MSTRG.100750
MSTRG.100751.1	0.097	0.505	0	0	0	0	0	0	0	0	0	0	0	0	0	0	0	0	MSTRG.100751
MSTRG.100752.1	4.623	5.256	6.297	3.979	5.156	3.607	4.445	5.372	3.965	4.984	3.094	3.388	3.757	5.285	6.158	3.629	3.509	3.726	CSS0023488
MSTRG.100754.1	0	0	0	0	0	0	0	0	0	0	0	0	0	2.587	0	0	0	0	MSTRG.100754
MSTRG.100755.1	4.105	5.276	5.488	4.191	5.587	4.261	3.457	3.506	6.082	10.459	7.707	8.015	8.107	10.15	9.522	8.019	9.676	10.651	CSS0028389
MSTRG.100757.1	0	0	0	0	0.529	0	0	0	0	0	0	0	0	0	0	2.998	0	0	MSTRG.100757
MSTRG.100758.1	0	0	0	0	0	0	0	0	0	0	0	0	0	0	4.134	0	0	0	MSTRG.100758
MSTRG.100759.1	0.881	3.05	5.332	3.499	0.835	1.517	0.44	1.502	0.633	2.207	2.23	1.868	2.538	2.114	0	1.655	1.11	0	MSTRG.100759
MSTRG.10076.1	0	0	0	0	0	0	0	0	0	0	0	0	0	0.006	0	0	0	0	MSTRG.10076
MSTRG.100760.1	24.447	0	0	0	0	0	0	0	0	0	0	0	0	0	0	0	0	0	MSTRG.100760
MSTRG.100762.1	1.132	0.87	1.317	0.34	0	0	0.47	0	2.259	0	0	0	0	0	0	0	0	0	MSTRG.100762
MSTRG.100764.1	0	1.408	0.811	0.472	1.445	0.563	0.872	2.971	0	0	0	0	0	0	0	0	0	0	MSTRG.100764
MSTRG.100765.1	0.922	0.456	2.197	1.545	1.872	1.984	1.971	4.008	1.578	0	0	0	0	0	0	0	0	0	MSTRG.100765
MSTRG.100766.1	2.557	1.844	2.975	2.019	0.757	0.688	2.392	0.389	3.447	2.802	0.337	0.376	0.418	0	1.393	1.287	0.336	0	MSTRG.100766
MSTRG.100768.1	2.702	3.74	2.759	1.71	0.623	0.488	0.565	3.052	2.172	0	0	0	0.593	2.42	0	1.825	0.971	3.833	MSTRG.100768
MSTRG.10077.1	0	0.852	1.212	0.222	0	0.607	0.777	0.3	0.59	0.308	0	0.58	2.575	0.738	1.524	0	2.582	0	MSTRG.10077
MSTRG.100770.1	6.563	3.708	3.883	3.558	4.337	3.933	2.091	2.307	1.999	2.412	2.418	2.567	2.114	3.469	2.708	2.017	2.034	2.018	MSTRG.100770
MSTRG.100771.1	0.62	1.074	0	0.56	0.367	0	0	0	0.372	0.388	2.617	0	0.406	0	0	0.832	0.977	2.105	MSTRG.100771
MSTRG.100772.1	0.299	0	0.697	0	1.418	0.322	0.373	1.086	2.152	0.439	0.432	0	2.684	2.765	1.031	2.41	1.571	2.031	MSTRG.100772
MSTRG.100775.1	9.763	17.152	9.81	11.811	10.249	8.594	5.81	4.862	11.43	4.445	0.702	2.613	2.033	3.66	3.224	2.084	2.096	7.226	MSTRG.100775
MSTRG.100776.1	32.041	10.471	11.301	10.128	7.364	9.273	8.422	8.535	5.428	2.453	1.944	1.533	3.623	1.306	0.897	1.027	1.639	5.056	MSTRG.100776
MSTRG.100777.1	1.245	6.463	6.518	8.985	5.161	6.027	6.209	6.061	3.728	1.559	2.297	0.367	1.222	5.133	1.357	0.418	3.594	2.111	MSTRG.100777
MSTRG.100779.1	2.865	2.892	0.556	2.369	1.414	2.825	2.381	1.453	2.002	0.448	2.014	2.109	0.938	0.716	5.03	2.082	0.501	2.43	MSTRG.100779
MSTRG.10078.1	14.37	17.972	16.87	9.407	13.12	17.006	13.752	19.3	14.934	1.031	1.669	2.001	2.875	3.293	5.228	1.987	2.738	1.155	MSTRG.10078
MSTRG.100784.1	0	0	0	0	0	0	0	0	0	0.972	0	0.457	0	0	1.692	2.083	0	1.053	MSTRG.100784
MSTRG.100786.1	0	0.657	0.221	0.171	0.225	0.204	0.473	0.231	0.227	1.901	0.8	1.788	4.222	6.259	3.584	4.073	0.797	2.317	MSTRG.100786
MSTRG.100788.1	4.401	6.879	7.311	6.131	6.223	3.793	9.524	7.867	7.267	4.817	9.447	6.151	7.464	1.194	5.835	4.533	3.701	4.983	CSS0039446
MSTRG.100789.1	0	0	0	0	0	0	0	3.419	0	0	0	0	0	0	0	0	0	0	MSTRG.100789
MSTRG.10079.1	0	2.913	2.028	2	3.057	1.099	4.522	4.18	1.564	2.26	1.867	0	1.034	4.602	0	0	2.733	0	MSTRG.10079
MSTRG.100794.1	109.953	0	0	0	0	0	0	0	0	0	0	0	0	0	0	0	0.382	0	MSTRG.100794
MSTRG.100795.1	0.633	0.584	0.074	0.114	0	0	0	0.231	0.076	4.358	0.801	1.64	0.746	1.993	1.655	1.274	0.93	3.263	MSTRG.100795
MSTRG.100797.1	1.878	1.204	0.971	0.753	0	2.132	0.65	0.889	0.375	1.959	2.42	2.948	1.502	3.128	2.122	2.099	3.504	4.671	CSS0015350
MSTRG.100798.1	0	0	0	0	0	0	0	0	0	0	0	0	0	1.268	4.916	0	0	1.721	MSTRG.100798
MSTRG.1008.1	2.46	0.315	0.636	0.986	0.971	4.705	0.682	1.664	0.982	1.369	1.729	0.322	1.073	1.639	5.56	1.834	0.574	0	MSTRG.1008
MSTRG.100800.3	1.072	0	1.432	1.244	0.615	0.581	0	0.85	1.314	2.599	0.22	1.308	0.697	0.277	1.753	0.971	3.344	0.236	MSTRG.100800
MSTRG.100803.1	1.126	1.457	0.513	0.867	0	0.488	0.275	0.864	1.32	0.629	0.53	1.165	2.362	7.205	2.488	0.429	3.171	0.852	MSTRG.100803
MSTRG.100806.1	1.818	8.485	4.928	9.325	8.816	8.781	7.005	2.276	8.009	2.303	1.384	2.136	2.698	6.772	2.193	2.822	1.061	4.737	MSTRG.100806
MSTRG.100808.1	4.671	5.39	2.038	3.951	7.262	4.398	2.184	1.777	6.296	0.731	1.231	1.375	0.382	1.751	0	0.392	1.532	0.396	MSTRG.100808
MSTRG.100809.1	68.281	0	0	0	0	0.103	0	0	0	0	0	0	0	0	0	0	0	0	MSTRG.100809
MSTRG.100811.1	3.554	9.963	0.414	0.414	2.864	1.115	0	1.682	2.483	0	0	1.22	0	0	1.004	0.927	1.813	6.562	MSTRG.100811
MSTRG.100812.1	0	0	0	0	0	0	0	0	4.17	0	0	0	0	0	0	0	0	0	MSTRG.100812
MSTRG.100816.1	0	0	0	0	0	0	0	0	0	0	0	0	0	0	2.94	0	0	0	CSS0026480
MSTRG.100817.1	0	0	0	0	0	0	0	0	0	0	0	0	0	3.946	0	0	0	0	MSTRG.100817
MSTRG.100819.1	0.994	1.215	0.272	1.161	1.178	0.566	1.824	0.427	0.42	0.439	0.802	1.171	0.766	0.439	2.04	0.785	1.535	0.794	MSTRG.100819
MSTRG.100820.1	2.004	0.852	1.718	1.332	0.875	1.589	0.395	0.385	1.264	1.321	1.112	2.236	1.519	0.474	0.307	2.123	1.439	2.29	MSTRG.100820
MSTRG.100825.1	3.046	2.077	1.289	1.249	0.492	0.447	1.899	1.854	2.488	0	0	0	0	0	0	0	0	0	MSTRG.100825
MSTRG.100826.1	0	0	0	0	0	3.454	0	0	0	0	0	0	0	0	0	0	0	0	MSTRG.100826
MSTRG.100827.1	0	0	0	0	0	0	0	0	0	0	0	0	0	0	0	0	0	3.212	MSTRG.100827
MSTRG.100828.1	1.309	1.358	2.181	1.746	2.023	1.099	1.728	2.251	2.154	3.844	2.877	3.303	1.786	3.308	3.002	2.163	3.201	3.568	CSS0021989
MSTRG.100828.2	0.502	0.198	0	0.113	0.033	1.604	0.806	0	0	1.751	0.373	0.817	1.217	1.814	2.784	1.587	1.153	2.187	CSS0021989
MSTRG.100829.1	0.12	0.276	0	0	0	0	0	0	0.43	2.993	0.882	0.985	0	0	0	0.481	0.125	0	CSS0021989
MSTRG.100830.1	0	0	0	0	0	0	0	0	0	1.453	2.142	0	0	0	0	0	0	0	MSTRG.100830
MSTRG.100831.1	0	0	0.366	0	0	0	0	0	0	0	0	0	0	2.828	0	0	0	0	MSTRG.100831
MSTRG.100832.1	0.26	0.599	0.302	0.469	0.615	0.28	0.324	1.265	0	0.651	0.548	0.306	0	1.169	0	0.349	0	1.762	MSTRG.100832
MSTRG.100833.1	4.896	6.465	8.164	3.963	4.126	3.088	3.967	4.363	4.531	10.492	9.368	8.925	6.923	9.311	7.922	5.96	8.684	12.33	MSTRG.100833
MSTRG.100834.1	0	0	0	0.419	0	0	0.579	1.646	0	0	0	0	0	0	0	0	0	0	MSTRG.100834
MSTRG.100835.1	0	0.393	0	0	0.245	0	0	0	0	0	0	0	0	0	0	1.27	0	0	MSTRG.100835
MSTRG.100836.1	4.335	3.972	5.071	2.137	3.391	2.583	6.618	4.533	5.186	0.676	1.109	0.2	0	4.935	1.526	0.003	0	6.626	MSTRG.100836
MSTRG.100840.1	0	0	0	0	0	0	0	0	0	0	0	0	2.61	0	0	0	0	0	MSTRG.100840
MSTRG.100841.1	0	0	0	0	0	0	0	0	0	5.871	5.493	5.522	0	0.391	1.514	0	0.82	3.181	MSTRG.100841
MSTRG.100842.1	0	0	0	0	0	0	0	0	0	2.878	1.965	5.304	0.861	3.677	0	2.025	0.475	1.482	MSTRG.100842
MSTRG.100843.1	0	0	0	0	0	0	0	0	0	8.241	2.469	2.507	0.279	0.319	0	0	0.67	1.444	MSTRG.100843
MSTRG.100844.1	0	4.222	0	0	0	0	0	0	0	0	0	0	0	0	0	0	0	0	MSTRG.100844
MSTRG.100846.1	0.491	1.133	1.143	0.886	1.454	1.057	1.837	3.288	2.059	1.537	1.036	1.446	0.643	0.736	0	0	0	0.666	MSTRG.100846
MSTRG.100847.1	1.011	0.468	0.257	0.178	0.345	0	0	0	0	0.094	0	0.306	0	0	0.808	0	0	2.115	MSTRG.100847
MSTRG.100852.1	15.082	0.47	1.423	0.49	1.127	1.023	0.169	0.662	0.814	2.212	0.86	2.24	0.356	5.297	2.764	0.547	1.854	2.028	CSS0016120
MSTRG.100853.1	0	0	0	0	0	0.441	0	0	0	0	0	0.483	0	0	0	0	0	0	MSTRG.100853
MSTRG.100855.1	1.136	1.311	0.441	0.342	0	0.407	0.472	0	0.454	0	0	0.446	0	0.568	0	0	1.193	3.597	MSTRG.100855
MSTRG.100856.1	1.152	1.743	1.577	1.549	3.756	2.991	2.173	2.308	1.775	3.063	4.326	5.231	1.93	2.424	0.424	1.642	3.484	1.229	MSTRG.100856
MSTRG.10086.1	3.447	2.982	6.339	2.545	4.274	3.608	2.35	1.48	1.459	8.879	10.19	8.206	3.841	2.686	3.53	4.949	9.593	5.04	MSTRG.10086
MSTRG.100863.1	0	0	0	0	0	1.099	0	0	1.631	0	0	0	0	0	0	0	0	0	MSTRG.100863
MSTRG.100865.1	0	0	0	0	0	0	1.005	0	0.966	0	0	0	0	3.021	1.171	0	0	1.099	MSTRG.100865
MSTRG.100866.1	5.308	6.267	4.887	4.501	7.022	5.111	4.915	2.037	4.537	0.093	0.375	0.273	0.643	0.448	1.879	1.016	0.314	0	MSTRG.100866
MSTRG.100867.1	2.69	1.59	0	0.837	1.341	2.454	0.586	0.314	2.097	0	0.201	1.349	0	0.572	1.664	0.512	0	0	MSTRG.100867
MSTRG.100868.1	4.51	4.984	5.401	4.762	6.446	5.236	3.75	2.251	2.486	0	0	0.46	0.361	0.263	0	0	0	0	MSTRG.100868
MSTRG.100869.1	9.387	17.238	12.107	19.092	21.662	23.187	12.271	15.611	8.202	0.664	1.885	1.65	0.41	0.826	2.195	0.835	1.118	2.282	MSTRG.100869
MSTRG.10087.1	5.81	7.735	6.76	4.133	5.823	5.77	2.508	5.576	3.748	10.212	2.945	5.921	6.143	11.895	7.63	3.748	6.216	9.703	MSTRG.10087
MSTRG.100871.1	0	1.501	0.378	0.88	2.311	2.099	1.216	1.187	1.948	2.036	0.343	1.149	0	0	0.472	0.436	1.024	2.206	CSS0042747
MSTRG.100872.1	0	0.599	0.907	0.469	0.923	1.677	2.267	2.214	0	0.651	0.274	0.612	3.06	0	0	0	0	1.057	MSTRG.100872
MSTRG.100873.1	1.702	2.893	1.626	2.084	9.214	1.573	1.374	1.017	0	0	0.425	0	0	1.356	0	0.575	0	0	MSTRG.100873
MSTRG.100874.3	1.886	1.281	0.69	0.345	1.009	2.004	1.245	1.122	0.44	0	1.081	0.504	0	0	1.087	1.004	0	0	MSTRG.100874
MSTRG.100875.1	0	0	0	0	0	0	0	0	0	0	0	0	0	0.546	3.174	0	0	0	MSTRG.100875
MSTRG.100876.1	0	0	2.513	0	0	0	0	2.629	0	0.451	0	0.424	0	0	0	0	0	0	MSTRG.100876
MSTRG.100881.1	0	0.689	0	0	0	0	0.744	0	0	1.121	0	0	0.781	0	0	0	0.94	25.915	CSS0007299
MSTRG.100886.1	0	0	0	0	0.512	0.849	0	0	0	0	0	0	0	0	0	0	0	0	CSS0008524
MSTRG.100889.1	7.857	8.961	8.149	6.768	7.841	6.877	6.591	7.032	11.029	9.501	9.579	10.419	7.524	8.681	5.269	7.566	9.042	7.151	CSS0036776
MSTRG.10089.1	0	0	0	0	0	0	0	0	0	0	0	0.334	0	0.425	0	0	0	0.769	MSTRG.10089
MSTRG.100891.1	0	0	0	0.82	0	0	0	2.142	0	0	1.506	0	2.285	0	2.294	2.402	0	0	MSTRG.100891
MSTRG.100892.1	12.205	9.075	13.434	11.666	9.588	5.463	3.308	7.031	3.109	2.712	0.846	1.235	4.826	2.688	5.357	2.833	2.817	6.564	MSTRG.100892
MSTRG.100894.1	0	0	1.487	0.317	0	0	0	0	0	0	0.357	0	0	0	3.662	0	0	2.466	MSTRG.100894
MSTRG.100895.1	0	0	0	0	0	0	0	2.969	0	0	0	0	0	0	0	0	0	0	MSTRG.100895
MSTRG.100898.1	0.627	0.579	1.751	1.018	0.594	0.81	0.938	0	0.601	2.826	1.587	2.068	1.313	4.701	0	2.524	0.79	0.51	CSS0023075
MSTRG.100904.1	0	0	0	0	0	0	0	0	0	0	0	0	0	2.814	0	0	0	0	MSTRG.100904
MSTRG.100907.1	0	0	0	0	0	0	0	0	0	0	0	0	0	4.971	0	0	0	0	MSTRG.100907
MSTRG.100909.1	1.606	1.334	0.972	0.985	0.837	0.76	0.721	0.86	0.847	2.493	1.084	1.286	1.345	1.926	1.68	1.465	1.349	3.487	MSTRG.100909
MSTRG.100913.1	0	0	0	0	0	0	0	0	0	0	0	0	0	0	1.785	0	0.322	0	MSTRG.100913
MSTRG.100914.1	1.702	1.199	2.905	1.893	3.177	1.687	1.259	1.805	0.96	0.581	0	0.213	2.465	0.757	0	0.761	1.422	1.191	MSTRG.100914
MSTRG.100920.1	0	0	0	1.515	0.339	0	0	0.349	2.548	0	0	0.675	0	0	0	0.769	4.619	1.96	MSTRG.100920
MSTRG.100922.1	0	0	0	0.74	0	0	0	0	0	0.513	0	1.449	0.537	0	2.979	0.55	0.861	0.556	MSTRG.100922
MSTRG.100923.1	15.696	16.482	12.801	9.295	18.135	9.233	10.285	12.075	11.975	5.951	3.831	3.17	5.741	7.33	8.392	4.291	9.435	5.044	MSTRG.100923
MSTRG.100924.1	1.64	2.975	0	0	0.55	1.999	0	0	0	0	0	0	0	0	0	0	0	0	MSTRG.100924
MSTRG.100925.1	0	0	0.439	0	0.894	0	0	0.918	1.356	0	0	0	0	0	0	0	0	0	MSTRG.100925
MSTRG.100926.1	0	0	0	0	0	0	0	0	0	0.671	0	0	0.701	4.419	0	0	0	0	MSTRG.100926
MSTRG.100927.1	0	0.348	0	0	0	0	0	0	0	2.452	0	0.355	0	0.226	1.532	0	0	0	MSTRG.100927
MSTRG.100928.1	0	0	0	0	0	0	0	0	0	3.733	0.393	0	0.732	0.279	0	0	0	0	MSTRG.100928
MSTRG.100935.1	1.861	2.519	3.231	4.624	8.108	1.808	2.181	6.129	0	0	0	0	0	0	0	0	0	0	MSTRG.100935
MSTRG.10094.1	0	0	0	0	0	0	0	0	0	0	0	0	0.959	0	0	0	0	0	MSTRG.10094
MSTRG.100942.1	2.496	3.052	1.053	2.134	1.2	2.544	1.139	1.347	4.246	0.38	1.524	0.344	1.146	0.731	0	0	1.045	5.15	MSTRG.100942
MSTRG.100943.1	8.003	8.456	5.728	11.959	9.634	9.406	8.799	13.594	9.238	6.293	5.432	5.366	6.599	12.561	5.344	4.491	4.77	6.888	MSTRG.100943
MSTRG.100944.1	11.511	13.255	14.299	18.362	20.204	13.952	13.346	16.316	13.636	13.298	7.463	5.042	6.933	7.007	13.74	9.012	8.005	9.763	MSTRG.100944
MSTRG.100946.1	3.224	2.48	0.625	2.182	2.864	0.867	0	2.943	2.253	8.073	0.283	1.266	1.758	2.417	0.781	0.36	2.538	2.552	CSS0033395
MSTRG.100948.1	0.511	2.357	1.188	0.154	0.202	0	0.849	0.207	0.408	0.426	0.359	0.802	0	2.042	3.957	0.914	0.357	2.079	CSS0033395
MSTRG.10095.1	0	0	0	0	3.868	0	0	0	0	0	0	0	0	0	0	0	0	0	MSTRG.10095
MSTRG.100952.1	0.857	0.989	1.441	0.516	0	0.512	1.188	0.116	0.799	0.119	0.703	0.112	0.997	1.571	0.415	1.789	1.8	3.231	MSTRG.100952
MSTRG.100953.1	1.533	1.769	0.297	0.692	0.605	0.825	0.637	0	0.306	0.64	0	0	0.669	0.766	0.743	0.686	0.805	3.814	MSTRG.100953
MSTRG.100955.1	0.591	1.136	0.458	0.888	0	0	0.245	0.719	0.708	1.725	1.038	0.232	0.773	0.295	5.435	0.264	0.62	0.534	CSS0048087
MSTRG.100956.1	0	0	0	0	0	0	0	0	0	0	0	0	0	0	0	0	0	3.999	MSTRG.100956
MSTRG.100957.1	0.253	0.585	0.295	0.686	0	0.273	0	0.617	0	0	0.267	0	0.332	0	1.105	0.35	0	2.064	MSTRG.100957
MSTRG.100958.1	0	1.145	0.577	0	1.176	0	0	0	0	0.311	2.878	0	0	0	0	0	0	0	MSTRG.100958
MSTRG.100959.1	0.986	0.758	0.765	0.593	0	1.061	1.639	0.8	0.394	0.823	0.346	0.387	0	0	12.413	0.441	0	0	MSTRG.100959
MSTRG.100960.1	1.07	0	0.381	0.657	0.543	0	0.522	0	1.09	0	0.645	0.562	0	0	0	0	0	0	MSTRG.100960
MSTRG.100962.1	7.422	6.699	5.444	5.168	7.314	5.351	3.71	8.852	3.775	3.381	3.17	4.76	2.92	1.934	9.811	2.416	4.619	3.359	MSTRG.100962
MSTRG.100963.1	3.485	12.535	7.492	6.407	7.971	5.985	5.931	5.619	6.337	6.286	3.617	3.889	2.394	5.809	5.968	1.048	2.448	1.856	MSTRG.100963
MSTRG.100965.1	25.219	3.163	5.316	5.936	2.381	3.146	2.962	4.672	2.627	1.373	1.156	0.43	1.196	1.37	3.187	0.49	0.959	0	MSTRG.100965
MSTRG.100966.1	2.717	7.212	2.846	1.962	1.287	1.754	2.033	2.646	5.86	0.681	0.287	0.64	1.779	0.407	0.395	0	3.138	0	MSTRG.100966
MSTRG.100970.1	0.794	0.549	0.185	0.573	0.376	0.512	0	0.58	0	0	1.004	0.748	0	1.19	0.461	1.065	0.5	3.016	MSTRG.100970
MSTRG.100972.2	3.92	5.123	5.228	3.7	4.756	4.88	3.484	4.267	2.876	2.82	1.792	1.964	2.837	4.285	3.899	2.209	2.23	3.201	MSTRG.100972
MSTRG.100973.1	0	0.709	0.357	0	0	0	0	0	0	0	0	0	0	0	0	0	0	0	MSTRG.100973
MSTRG.100974.1	0	0	0	0	0	0	0	0	0	0	0	0	0	1.531	0	0	0.357	0	MSTRG.100974
MSTRG.100978.1	0.807	0.549	0	2.252	2.113	0.612	2.539	0.878	0	0	0.808	0.311	0.67	3.706	0.694	2.686	0.902	0	MSTRG.100978
MSTRG.100980.1	26.887	32.667	16.855	15.105	24.01	9.038	11.644	25.852	22.884	156.947	147.428	163.412	240.14	243.33	192.825	250.695	240.809	270.86	MSTRG.100980
MSTRG.100984.1	0	3.526	0	0	0	0	0	0	0	0	0	0	0	0	0	0	0	0	CSS0031658
MSTRG.100986.1	0	0	0	0	0	0	0	0	0	0	2.801	0	0	0	0	0	0	0	CSS0048138
MSTRG.100989.1	2.721	2.298	2.544	2.542	1.841	2.352	2.241	2.484	2.619	2.798	1.844	0.801	2.735	5.027	1.906	2.412	3.162	3.362	MSTRG.100989
MSTRG.10099.1	0.603	0	1.753	0.544	0	0	0	0.367	0	0	0.318	0	0	0	0	2.83	0	0.818	MSTRG.10099
MSTRG.100990.1	1.018	1.175	2.221	0.574	0.904	1.369	1.269	1.394	0.61	0.159	0.939	1.499	0.999	0.191	5.732	1.195	0.534	0.691	MSTRG.100990
MSTRG.100993.1	0.588	1.356	0.684	0.265	1.044	0	1.099	0.715	0.704	1.103	0	0	1.923	0	0	0	0	0.399	MSTRG.100993
MSTRG.100995.1	0.59	0.42	1.59	1.274	0	0	0.405	0.687	1.461	2.121	0.893	0.589	0.82	0.423	2.051	0.758	0.296	0	MSTRG.100995
MSTRG.100997.1	3.954	2.312	2.584	1.466	2.053	2.681	1.418	2.637	2.66	1.899	1.885	2.169	1.914	0.65	0.472	1.453	1.365	0.588	MSTRG.100997
MSTRG.100998.1	2.701	0.433	0.883	2.047	2.309	2.842	4.717	0.924	2.268	1.421	3.565	3.553	2.484	1.127	8.189	1.008	2.761	5.123	MSTRG.100998
MSTRG.10100.1	1.58	0	0.919	0.143	0.187	0.68	0.394	0.192	0.189	0.593	0.167	0.558	0.207	1.184	2.066	0.212	0.829	9.859	MSTRG.10100
MSTRG.101000.1	0	0	0	0.263	0	0	0	0	0	0	0	0	0	0	0	0	0	0	MSTRG.101000
MSTRG.101007.1	0	0.15	0	0.245	0	0	0.069	0	0.584	0	0	0	0	0	0	0	0	0	MSTRG.101007
MSTRG.101009.1	10.79	0	0	0	0	0	0	0	0	0	0	0	0	0	0	0	0	0	MSTRG.101009
MSTRG.10101.1	0	0	0	0	0	0	0	0	0	0	0.476	1.594	0	0	0	0	0	0	MSTRG.10101
MSTRG.101013.1	25.412	0.727	1.711	0.568	0.995	0.678	1.309	2.301	1.258	1.052	0	0.742	0	0.63	4.578	0.564	0	13.109	CSS0037673
MSTRG.101014.1	80.343	0	0	0	1.002	0	0	0.515	0	0	0	0	0	0	0	0	0	0	CSS0037673
MSTRG.101015.1	0	4.474	2.375	0.552	1.692	0.22	0	1.739	0.489	1.533	1.722	0.962	2.137	1.53	2.076	0.548	0.643	2.216	MSTRG.101015
MSTRG.101017.1	9.363	5.959	4.251	4.275	4.636	3.294	2.363	2.884	3.012	8.778	7.649	9.32	10.44	3.908	8.39	14.254	3.726	10.696	MSTRG.101017
MSTRG.101018.1	0	0.359	0	0	0	0	1.94	0	0	0	0	0.367	0	1.4	0	0	0	0	MSTRG.101018
MSTRG.101019.1	3.768	4.571	3.71	0.349	0.229	0.728	0.602	1.059	1.157	0	0	0	0	0	0	0.13	0	0	MSTRG.101019
MSTRG.101024.1	19.451	30.08	12.192	5.93	29.127	20.54	22.473	32.794	30.164	0	0	0	0	0	0	0	0	0	MSTRG.101024
MSTRG.101024.2	10.525	14.436	15.672	2.69	17.822	12.096	15.224	15.734	19.793	0	0	0	0.385	0	0	0	0	0	MSTRG.101024
MSTRG.101024.3	28.779	65.794	39.405	13.364	79.194	41.937	33.524	42.387	51.692	0	0	0	0	0	0	0	0	0	MSTRG.101024
MSTRG.101024.4	27.411	49.999	23.758	8.745	46.377	24.63	28.909	39.923	36.2	0	0	0	0	0	0	0	0.156	0	MSTRG.101024
MSTRG.101025.1	0.329	1.903	0.314	0	2.687	1.599	1.506	2.392	2.986	0	0	0	0	0	0	0	0	0	MSTRG.101025
MSTRG.101026.1	16.079	40.889	19.825	4.343	38.392	25.955	26.429	18.796	21.585	0	0	0	0	0	0	0.241	0	0	MSTRG.101026
MSTRG.101026.2	0.411	2.974	0	0	1.893	0	0.548	2.261	1.909	0	0	0	0	0	0	0	0	0	MSTRG.101026
MSTRG.101026.3	9.25	9.166	6.742	3.165	16.008	4.712	5.657	8.238	10.887	0	0	0	0	0	0	0	0	0	MSTRG.101026
MSTRG.101026.4	7.058	8.346	1.773	0.706	13.554	0	1.864	8.231	24.556	0	0	0	0	0	0	0	0	0	MSTRG.101026
MSTRG.101026.5	13.503	26.419	18.707	6.383	31.338	19.054	17.184	7.226	13.284	0	0	0	0	0	0	0	0.776	0	MSTRG.101026
MSTRG.101026.6	41.003	73.836	35.201	13.98	66.96	40.676	44.017	63.3	71.918	0	0	0	0	0	0	0	0.293	0	MSTRG.101026
MSTRG.101026.7	18.327	24.585	19.384	3.731	34.937	15.769	20.816	29.015	29.383	0	0	0	0	0	0.226	0	0	0	MSTRG.101026
MSTRG.101027.1	0	0	0	0	0	0	0	0	0	0	0	0	0	0	0	0.205	0	0	MSTRG.101027
MSTRG.101028.1	0.199	0.292	0	0.183	0	0	0	0	0	0.894	0.656	0	2.44	1.354	0	1.166	2.675	1.75	MSTRG.101028
MSTRG.101030.1	0	0	0	0	0	0	0	0	0	2.238	2.121	0.526	6.137	8.712	11.988	4.497	10.556	10.916	CSS0047250
MSTRG.101030.2	0	0	0	0	0	0	0	0	0	0.19	0.16	0	0.797	2.724	0.897	0.812	0.318	0.822	MSTRG.101030
MSTRG.101033.1	4.524	9.528	5.254	6.578	7.594	5.47	5.686	3.452	2.571	1.175	1.134	2.433	0.239	1.462	1.811	1.133	0.598	1.777	MSTRG.101033
MSTRG.101034.1	0	0.509	0	0	0	0	0.368	0.936	0	1.007	1.967	1.692	2.034	2.909	5.336	2.248	3.511	4.726	MSTRG.101034
MSTRG.101034.2	0	0	0	0.376	0	0	0	0.254	0	1.314	0.447	0	1.655	1.27	0	1.122	1.329	1.438	MSTRG.101034
MSTRG.101035.1	0.763	1.019	0.499	0	0	0.844	1.069	0	0.513	0	2.26	0	2.244	0	0	0.575	0	0	MSTRG.101035
MSTRG.101036.1	0.38	0.439	0	0.343	0	0	0	0.463	0	0	0	0	0	0	0	0	0	0	MSTRG.101036
MSTRG.101037.1	0.338	0	0.393	0	0	0	0	0	0	0	0	0	0	0	0	0	0	0	MSTRG.101037
MSTRG.101038.1	0	0	0	0	3.397	0	0	0	0	0	0	0	0	0	0	0	0	0	MSTRG.101038
MSTRG.101039.1	0	0	0	0	0	0	0	0	0	0	1.217	0	0	3.463	0	0	0	0	MSTRG.101039
MSTRG.101040.1	5.915	6.922	8.129	4.526	2.816	5.38	6.234	8.951	5.288	5.429	2.115	6.704	3.396	9.57	0.292	2.961	4.212	5.848	MSTRG.101040
MSTRG.101042.1	0	1.496	0	0	0.384	1.046	0.404	1.183	1.165	0	0	0	0	0.486	0.471	0	1.504	0.879	MSTRG.101042
MSTRG.101044.1	0	2.186	1.04	0	0.685	0	2.164	0	0.693	0.757	0.656	0	0.379	3.036	0	1.665	0.367	1.963	MSTRG.101044
MSTRG.101047.1	1.256	2.978	1.001	2.017	2.277	1.7	1.792	1.814	0.612	0.649	0.907	2.351	5.415	2.859	3.763	1.431	3.689	1.634	CSS0002264
MSTRG.101048.1	10.739	10.94	9.316	7.637	8.851	5.582	8.116	11.66	13.216	3.456	2.454	2.065	7.062	2.223	10.117	1.736	3.624	4.587	CSS0002264
MSTRG.101049.1	0.444	0.333	0.822	0.064	0.415	0.555	0.126	0.673	0	0.217	0.469	0.103	0.483	0	0.111	0.198	0.396	0.078	MSTRG.101049
MSTRG.10105.1	0	0	0	0	0	0.457	0	0	0.509	0	0.896	0	0	0	0	0	0	1.153	MSTRG.10105
MSTRG.101051.1	0	3.801	0	0	0	0	0	0	0	0	0	0	0	0	0	0	0	0	MSTRG.101051
MSTRG.101052.1	0	0	0	0	0	0	0	0	3.578	2.137	0.45	0	0	1.919	0	0	0	0	MSTRG.101052
MSTRG.101053.1	0	0	0	0	0.411	0	0	0	0	0	0	0	0	0	0	0	0	4.234	MSTRG.101053
MSTRG.101054.1	0.995	0	0	0.359	0	1.07	0	2.422	0.477	0.747	0.839	1.172	0.521	0	2.891	1.068	0	0	MSTRG.101054
MSTRG.101055.1	0.308	0.356	0	0	0.365	0	0	0	0	0	0	0	0	0	4.478	0.413	0	0	MSTRG.101055
MSTRG.101056.1	2.342	1.716	0.9	2.12	4.22	1.528	2.183	1.571	0.858	2.002	1.866	0.826	1.836	2.033	1.679	1.585	1.783	2.502	MSTRG.101056
MSTRG.101056.2	2.471	4.748	3.93	2.851	0.218	3.426	3.384	3.992	4.214	7.231	3.051	4.753	3.194	3.03	2.516	3.602	3.144	2.091	MSTRG.101056
MSTRG.101058.1	0.792	0	0	0	1.877	0.426	1.482	0	0.475	0	0	0	0	0	0	0	0	0	MSTRG.101058
MSTRG.10106.1	6.006	3.7	7.28	5.645	10.322	2.669	5.536	4.624	3.558	4.477	2.356	1.316	3.299	7.372	4.87	1.994	3.291	2.301	MSTRG.10106
MSTRG.101060.1	13.848	11.032	11.509	16.064	13.278	14.19	7.4	7.626	10.665	9.908	14.254	9.708	8.632	3.955	9.103	6.193	9.345	10.29	MSTRG.101060
MSTRG.101061.1	0	0	0	0	0	0	0	0	0	0	0	0	0	0.955	0	0	0	2.882	MSTRG.101061
MSTRG.101064.1	2.633	1.105	1.392	1.08	3.402	5.408	2.387	0.874	1.72	4.795	3.785	1.409	4.699	7.895	12.52	0.963	3.266	9.093	CSS0044718
MSTRG.101065.1	3.596	0	9.769	3.73	9.664	5.6	7.051	1.782	9.726	0	1.75	4.12	10.273	6.224	14.159	3.696	13.408	11.42	MSTRG.101065
MSTRG.101066.1	0	0	1.579	0.408	0	1.217	0.846	1.101	2.056	0	0	0	0	0.678	0	0	0	0.921	MSTRG.101066
MSTRG.101068.2	2.413	2.289	2.744	1.681	2.795	3.257	3.39	2.649	3.445	0.469	0.643	0.312	0.734	0.496	0.843	1.006	0.88	1.154	MSTRG.101068
MSTRG.101069.1	1.017	0	0.41	0.159	0.814	0.348	0	0	0.26	0.646	0.205	0.211	0.258	0	3.429	0	0	0.288	MSTRG.101069
MSTRG.101071.1	0	3.236	0	0	0	0	0	0	0	0	0	0	0	0	0	0	0	0	MSTRG.101071
MSTRG.101072.1	2.399	1.107	3.629	1.299	1.705	2.065	1.795	1.168	1.437	1.502	5.566	5.087	4.711	3.598	3.138	4.185	5.542	1.954	CSS0042875
MSTRG.101073.1	0	0	0	0	0	0	0.692	0	0	0	0	0	0	0	0	0	0	0.376	MSTRG.101073
MSTRG.101074.1	10.77	10.541	12.439	11.344	7.36	10.256	6.373	8.841	9.836	23.953	18.724	14.246	6.213	8.885	8.464	5.87	11.78	9.344	MSTRG.101074
MSTRG.101075.1	0	0	0.468	0	0	0	0	0	0	5.754	2.776	2.035	2.253	0	0.182	0.399	1.338	5.017	MSTRG.101075
MSTRG.101076.1	0	0	0.298	0.704	0	0.237	0.369	0	0	3.22	1.956	3.304	2.531	2.024	7.221	2.23	4.375	4.835	MSTRG.101076
MSTRG.101077.1	0	0.145	0	0	0.149	0	0	0	0	0.631	1.726	0.741	0.659	2.643	1.098	0.338	1.454	0.854	MSTRG.101077
MSTRG.101079.1	18.307	23.011	18.326	21.409	21.926	23.989	16.196	20.418	25.976	2.305	3.343	2.65	0.937	1.227	0.594	2.47	2.577	2.359	MSTRG.101079
MSTRG.10108.1	13.556	17.147	18.947	15.891	12.821	13.743	14.422	13.37	14.758	11.338	11.424	12.442	10.606	11.366	11.889	8.78	10.657	9.48	MSTRG.10108
MSTRG.101080.1	0.825	1.269	0.64	0.496	0.326	0.887	1.714	1.339	1.317	0	1.449	0	0	2.061	0	0	0.289	1.119	MSTRG.101080
MSTRG.101081.1	0	0	0	0	0	0	0	0	0	0	0	0	0	0	3.426	0	0	0	MSTRG.101081
MSTRG.101086.1	0	1.86	0	0	0	0.434	0	0	3.862	0	0	0	0	0	0	0	0	0	MSTRG.101086
MSTRG.101087.1	0	0	0	0	0	0	0	0	0	0	0	0	0	2.305	0	0	0	0	MSTRG.101087
MSTRG.101090.1	1.788	1.031	2.08	0	1.588	0.481	0	0	4.819	0	0	0	0	0	0	0	0	0	MSTRG.101090
MSTRG.101091.1	6.848	1.013	0.204	0.634	0.624	0	0	0.855	0.21	3.518	0.185	0.207	1.379	0.263	2.807	1.414	1.106	1.191	MSTRG.101091
MSTRG.101092.1	0.935	1.438	1.088	2.905	1.233	2.57	1.295	1.138	0.746	1.3	2.081	3.425	2.175	3.893	1.358	1.951	1.418	1.55	MSTRG.101092
MSTRG.101094.1	20.606	0	0	0	0	0.752	0	0	0	0	0.368	0	0	1.047	0	0.469	0	0.948	CSS0017916
MSTRG.101095.1	0	0	0	0	0	0	0	0	0	0	0	0	0	8.394	0	0	0	0	MSTRG.101095
MSTRG.101096.1	0	0	0	0	0	0.359	0	0	0.399	0	0	0	0	0	0	0	0.7	0	MSTRG.101096
MSTRG.101100.1	0	0	0	0	0	0	0	0	0	0	0	0	0	0	0	0	0	3.083	CSS0025965
MSTRG.101101.1	1.132	0	2.194	2.723	1.787	1.218	0.47	0	0.452	2.361	0	0.444	0	0	0	1.012	1.584	0	CSS0025965
MSTRG.101104.1	3.211	1.6	3.233	3.37	3.623	3.47	1.159	4.853	4.25	4.41	2.151	0.655	3.486	3.4	4.255	2.561	5.219	4.916	MSTRG.101104
MSTRG.101105.1	2.209	2.994	2.498	1.452	2.481	1.053	1.39	2.678	1.521	1.559	1.058	0.16	1.645	0.307	5.228	0.458	0.693	2.536	MSTRG.101105
MSTRG.101107.1	3.018	4.787	0.658	1.021	1.34	1.623	2.587	0.689	1.356	3.542	0.994	2.665	0.988	3.959	1.918	1.518	4.356	2.559	MSTRG.101107
MSTRG.101108.1	0	0	0	0	0	0	0	0	0	0	0	0	0	4.329	0	0	0	0	MSTRG.101108
MSTRG.101109.1	6.108	6.229	4.994	5.094	6.12	5.204	4.241	4.12	5.735	3.886	2.75	3.072	2.658	3.688	3.31	2.414	2.53	2.845	MSTRG.101109
MSTRG.10111.1	0	1.347	3.418	1.237	0.339	1.971	2.184	0.826	0	1.281	0.356	0	3.152	0.963	2.182	1.713	0.438	0	MSTRG.10111
MSTRG.101112.1	0	0	0	0	0	0	0	0	3.026	0	0	0	0	0	0	0	0	0	MSTRG.101112
MSTRG.101114.1	0	0	0	0	0	0	0	3.032	0	0	0	0	0	0	0	0	0	0	CSS0024216
MSTRG.101116.1	0	0	0	0	0	0	0	0	3.862	0	0	0	0	0	0	0	0	0	CSS0012417
MSTRG.101117.1	0	0	0	0	0	0	0	0	0	0	0	0	0	0	3.972	0	0	0	MSTRG.101117
MSTRG.10112.1	1.944	1.265	1.276	0.33	0	1.054	0	0	0	0.458	0.385	0	1.435	0	0	0	0.384	2.976	MSTRG.10112
MSTRG.101122.1	0.82	1.593	2.099	1.332	1.165	0.794	0.511	1.198	0.789	1.027	0.432	1.255	0.751	0.738	2.502	1.61	1.119	3.894	CSS0026558
MSTRG.101123.1	0.549	2.352	3.314	0.954	3.144	0.871	1.164	0.712	2.002	0.696	0.597	1.811	2.956	0.838	1.176	2.124	1.18	6.926	CSS0026558
MSTRG.101127.1	0	0	0	0	0	0	0	3.55	0	0	0	0	0	0	0	0	0	0	MSTRG.101127
MSTRG.101128.1	1.282	0.807	0.949	2.419	2.485	0.878	0.581	1.561	0.977	0.73	1.352	1.236	2.289	3.146	2.879	1.251	0.857	5.536	MSTRG.101128
MSTRG.101129.1	33.808	39.682	36.13	32.85	34.996	36.704	33.694	35.458	32.717	20.784	19.543	21.149	17.214	23.536	19.338	14.083	14.562	17.019	MSTRG.101129
MSTRG.101136.1	0	2.635	0.38	0	0	0.351	0	0	0	0	0	0	0	0	0	0	0	0	MSTRG.101136
MSTRG.101137.1	0	0.387	0	0	0	0	0	0	0	0	0	0	0	0	0	0	0	3.643	MSTRG.101137
MSTRG.101138.1	0.627	1.807	2.187	1.979	0.742	1.517	3.516	3.432	4.504	0	0	0	0	0	0	0	0	0	MSTRG.101138
MSTRG.101144.1	0.556	0.963	2.266	0	0.988	1.197	0.694	0	0.333	0	0.293	0	0.364	0	4.85	0.746	0	2.642	CSS0049394
MSTRG.101146.1	5.476	1.407	1.992	1.978	3.054	1.853	1.722	1.739	4.541	3.654	2.196	0.987	3.022	3.425	5.756	2.264	2.92	1.878	CSS0031474
MSTRG.101149.1	0	0	0	0	3.273	0	0	0	0	0	0	0	0	0	0	0	0	0	MSTRG.101149
MSTRG.101156.1	2.642	1.876	1.892	3.851	3.129	1.312	2.027	1.732	0	1.018	1.286	1.197	0	0.609	1.772	0.818	0.213	0.276	MSTRG.101156
MSTRG.101159.1	5.999	3.579	2.523	3.412	3.292	2.849	1.854	3.507	0.434	0.388	0.359	0.724	2.115	1.925	2.678	1.096	1.719	3.559	CSS0002194
MSTRG.10116.1	0	0	0	0	0	0	0	0	0	0	0	0	0	0	0	0	0	3.397	CSS0045360
MSTRG.101160.1	43.827	30.351	27.446	23.572	31.336	24.656	19.252	21.92	22.687	24.637	13.064	12.873	18.959	39.153	41.917	18.492	23.739	32.472	MSTRG.101160
MSTRG.101160.2	0	4.686	7.401	5.97	0.794	9.201	4.163	0.752	4.265	2.547	2.999	5.062	4.303	0	0	0.726	0	0	MSTRG.101160
MSTRG.101162.1	0	0	0	0.763	0.501	0	0	0	0	1.059	0	0	0	0	0	0	0.444	0	MSTRG.101162
MSTRG.101165.1	2.883	3.117	3.653	1.407	1.822	2.184	4.78	5.391	3.523	1.219	0.523	0.848	0.161	0	0.167	0.702	1.25	1.484	MSTRG.101165
MSTRG.101166.1	0	0	0	0	0.651	0.404	0.213	0	0	0	0	0.742	0	0	4.092	0	0.566	0	MSTRG.101166
MSTRG.101167.1	1.586	1.84	0.405	0	0	0	0	1.32	0.586	0	0	0	0	0	0	0	0	0	MSTRG.101167
MSTRG.101169.1	0	0	0	0	0	0	3.689	0	0	0	0	0	0	0	0	0	0	0	MSTRG.101169
MSTRG.101175.1	0	0.239	0.241	0.374	0.245	0.669	1.034	0	3.228	1.297	0	0	0.543	0	0	0	0	0	MSTRG.101175
MSTRG.101178.1	10.099	5.462	4.519	7.916	1.981	5.036	6.776	5.215	4.321	15.368	13.548	9.416	8.976	12.207	7.431	6.88	14.806	20.297	CSS0018496
MSTRG.101178.2	3.993	8.682	9.121	2.564	10.112	5.86	4.806	6.716	7.676	9.184	10.075	14.576	11.433	10.861	13.045	19.277	11.852	10.417	CSS0018496
MSTRG.10118.1	8.473	5.522	4.006	4.2	3.855	3.865	3.142	2.967	3.745	5.444	3.82	3.627	4.25	7.895	6.74	5.237	4.571	4.396	MSTRG.10118
MSTRG.101180.1	17.155	25.107	25.359	25.198	27.265	18.79	13.281	20.811	22.141	418.247	249.275	277.275	442.722	657.528	519.965	393.366	405.757	252.828	MSTRG.101180
MSTRG.101180.2	263.55	237.545	280.969	232.206	258.141	266.105	238.664	169.063	228.17	2233.86	2025.96	2019.39	2896.86	3063.04	3069.48	2831.75	2994.47	3202.41	MSTRG.101180
MSTRG.101180.3	719.548	92.87	76.983	178.68	138.85	146.229	118.244	132.616	112.922	549.48	1168.4	1076.72	425.875	110.615	114.372	454.802	360.952	432.392	MSTRG.101180
MSTRG.101185.1	3.305	7.852	7.465	4.912	3.454	8.159	3.651	6.39	3.727	1.704	2.87	1.374	1.527	2.624	1.695	2.87	4.082	4.749	CSS0037916
MSTRG.101186.1	0.685	0	2.173	0.842	0.737	0	0	0	0	3.897	0	0	0.407	0	0	2.088	1.137	0.422	MSTRG.101186
MSTRG.101187.1	1.508	0	1.55	2.644	2.524	1.717	2.445	1.946	1.276	0	0	0.634	0	0	1.935	0	1.247	1.46	MSTRG.101187
MSTRG.101188.1	0	0.596	0	0	0	0	0	0	0	9.48	3.205	6.123	3.72	7.22	16.866	1.783	4.91	5.125	MSTRG.101188
MSTRG.101189.1	0	0.398	0.323	0.778	0.29	0.927	1.075	0.63	0	8.496	5.998	3.858	6.343	11.278	9.018	6.014	2.316	9.825	MSTRG.101189
MSTRG.101194.1	3.227	4.073	1.056	2.457	3.106	3.255	4.024	2.701	3.504	0.758	0.744	0.831	1.056	2.873	5.129	1.624	2.329	3.832	CSS0010566
MSTRG.101199.1	12.934	1.997	1.677	0.574	0	0.682	0.514	0	0.375	2.939	0	0	2.012	1.265	5.312	0	2.023	0	MSTRG.101199
MSTRG.1012.1	1.82	0	0	0	0	0	0	0	0	0	0	0	0	0	0	0	0.382	0	CSS0043967
MSTRG.101200.1	0	0.383	0.747	0	0.378	0	0.781	0	0.751	0	0	0	1.64	0	0	0.467	0	0.425	MSTRG.101200
MSTRG.101201.1	0.272	0.627	0.316	0	2.897	1.17	2.711	0.992	0.977	1.817	0.86	1.28	3.44	3.476	3.522	3.38	4.191	1.844	MSTRG.101201
MSTRG.101203.1	0	0	0.864	0	0	0	0	0	0	0	0	0	0	0	0	0	0	0	MSTRG.101203
MSTRG.101207.1	2.913	8.374	1.657	4.543	8.641	4.863	4.599	6.395	4.093	0	2.415	1.349	2.689	7.093	0.555	3.073	3.92	10.858	MSTRG.101207
MSTRG.101214.1	5.859	0	0	2.84	0	2.508	0.794	1.775	0	0.174	0	0.073	0	3.477	0	4.243	0	0.733	CSS0007795
MSTRG.101215.1	4.272	3.894	4.852	2.75	4.812	3.28	1.683	3.197	3.047	2.037	2.685	1.551	3.119	3.057	6.263	1.609	3.136	2.629	CSS0007795
MSTRG.101216.1	0	0	0	0	0	0	0	0	3.043	0	0	0	0	0	0	0	0	0	MSTRG.101216
MSTRG.101217.1	0	0	0	0	0	0	0.742	0	0	0	0	0.35	1.168	0	3.89	0.798	0	0	MSTRG.101217
MSTRG.101219.1	7.912	4.558	8.208	2.929	5.754	5.188	1.817	7.183	6.693	4.808	0.377	0.85	1.87	8.511	4.671	0	0.982	3.926	MSTRG.101219
MSTRG.10122.1	53.691	0	0.525	0	0	0	0	1.098	0	0.565	0	0	0	5.412	0	0	0	0	CSS0014332
MSTRG.101220.1	3.246	3.703	2.847	3.034	3.883	0.77	3.305	3.126	2.38	9.241	3.755	5.915	5.594	5.31	9.105	4.134	6.389	5.915	MSTRG.101220
MSTRG.101221.1	0	0	0	0	0	0	1.532	0	0	0	0.45	0	0	0	0	1.54	0	1.447	MSTRG.101221
MSTRG.101223.1	13.409	5.625	3.006	3.568	4.259	4.831	3.221	5.391	3.537	3.697	1.751	3.477	2.291	2.029	3.843	2.628	2.131	2.003	MSTRG.101223
MSTRG.101224.1	2.109	1.588	4.381	3.973	3.081	1.29	3.093	1.795	3.163	0.728	2.267	2.368	0.844	2.797	3.433	0.463	1.088	0.367	MSTRG.101224
MSTRG.101225.1	0.573	0	1.401	1.778	0.782	1.143	0.339	0	0	0	0.287	0	0.42	4.116	0	0	1.863	0.446	MSTRG.101225
MSTRG.101227.1	0	0	0	0	0	0	0	0	0	0	0	0	0	3.991	0	0	0	0	CSS0049466
MSTRG.10123.1	0.751	2.391	0.119	1.172	0.482	0.89	0.16	3.498	0.415	3.47	0	0	0	0	11.652	0	1.879	7.455	CSS0014332
MSTRG.101232.1	14.889	16.44	15.182	16.828	20.29	15.675	11.179	9.55	14.097	6.615	3.207	4.242	3.982	3.601	4.187	2.47	1.261	4.454	MSTRG.101232
MSTRG.101234.1	104.183	4.387	3.761	2.745	1.801	2.455	2.134	1.62	3.644	3.571	2.005	1.567	2.986	3.421	3.315	1.02	1.597	6.449	MSTRG.101234
MSTRG.101236.1	0	0	0.513	0	0	0.474	0	1.609	0	0	0	0	0	0	4.764	0	0	0	MSTRG.101236
MSTRG.101237.1	3.433	5.1	1.732	3.56	7.13	5.116	3.281	4.397	7.015	0	0	0	0	0	0	0	0	0	MSTRG.101237
MSTRG.101238.1	14.122	15.206	12.11	9.044	9.905	9.197	6.712	8.837	6.227	17.492	12.339	11.805	11.663	11.969	18.911	18.679	18.929	26.803	MSTRG.101238
MSTRG.101239.1	0	0	0	0	0	0	0.293	0	0	0	0	0	0	0	0	0	0	0	MSTRG.101239
MSTRG.10124.1	0.286	0.33	0	0.258	0.338	0.615	0	0	0	1.431	0.603	0.673	2.244	2.571	0	0	0.6	1.163	CSS0014332
MSTRG.101240.1	0	0	0	0	0	0	0	0	0	0	0	0	0	0	0	0	2.926	0	MSTRG.101240
MSTRG.101243.1	0	0	0	0	0	0	0	0	0	0	0	0	0	0	1.287	0.594	4.183	0	CSS0003181
MSTRG.101249.1	0	0	0	0.326	0	0	2.253	2.199	0	0	0	0	0	0	3.15	0	0	0	MSTRG.101249
MSTRG.10125.1	0	1.025	0.542	0	0	0	0	0.953	0	0	0	0	0	4.694	0	0.609	0	0	CSS0014332
MSTRG.101255.1	0	0	0	0	0	0.953	0	0	0	0	3.268	0	0	0	0	0	0	0	MSTRG.101255
MSTRG.101256.1	2.354	2.441	0.83	7.08	0	3.729	4.425	4.528	6.866	0	0	0	0	0.459	0	0	0	0	MSTRG.101256
MSTRG.10126.1	0	0	1.625	3.114	3.345	0.269	2.638	0.967	1.42	1.409	0	2.052	1.978	11.941	8.07	0	0	0.806	CSS0014332
MSTRG.101263.1	3.929	1.813	1.067	1.418	2.792	1.268	1.796	0.638	3.295	0.492	0.414	0.617	2.057	0.982	1.142	0.879	0.275	0.533	MSTRG.101263
MSTRG.101266.1	0	0	0	0	0	0	0	0	0	0	0	0.467	0	0	0	3.19	0	0	CSS0037700
MSTRG.101268.1	0	3.559	0	0	0	0	0	0	0	0	0	0	0	0	0	0	0	0	MSTRG.101268
MSTRG.10127.1	55.703	0	0.463	1.077	0	1.284	0.992	0	0.953	0.498	0.839	0	0	2.983	0	1.068	0	1.08	CSS0014332
MSTRG.101271.1	3.194	2.68	2.495	2.24	3.876	2.925	2.661	2.257	3.628	3.111	0.955	0.792	0.987	4.062	3.271	1.373	1.841	3.943	CSS0010739
MSTRG.101272.1	3.002	5.31	1.562	3.221	4.115	2.997	2.241	4.404	3.424	7.555	4.497	3.691	4.6	4.908	4.154	5.026	3.337	9.183	MSTRG.101272
MSTRG.101275.1	45.615	0.442	0	0	0.454	0.412	0	0	0	0	0	0	0	0	0.557	0.514	0	0	CSS0018764
MSTRG.101276.1	1.324	0.387	1.898	1.443	1.018	0.475	0.715	1.113	1.82	2.871	2.72	0.338	1.501	0	1.666	1.154	3.349	3.796	MSTRG.101276
MSTRG.101277.1	7.007	14.091	6.756	6.864	7.825	5.17	4.244	5.362	5.562	4.023	3.8	1.415	4.193	4.503	6.4	6.984	6.726	6.248	MSTRG.101277
MSTRG.101279.1	1.156	1.613	0.605	0.659	3.292	4.75	1.078	3.34	0.606	2.148	0.505	0.361	1.627	1.115	0	0.965	1.557	0.653	CSS0030188
MSTRG.101283.1	0.912	1.263	1.486	0.658	1.296	1.177	0.682	0.444	2.185	2.741	2.692	1.074	0.955	0.547	0.53	0.734	1.723	0	MSTRG.101283
MSTRG.101284.1	0.314	0.305	0.852	0.766	1.6	0.581	4.129	0	2.849	0.949	0.782	1.201	0.722	1.857	1.328	2.038	4.856	0.326	MSTRG.101284
MSTRG.101285.1	8.019	7.446	2.433	7.699	9.421	11.978	4.376	3.287	3.15	0.411	1.47	9.026	0.372	5.238	4.766	5.611	3.239	0	MSTRG.101285
MSTRG.101287.2	0.215	0.481	0.478	0	0	0	0	1.531	0.239	0.27	0.223	0.249	0	0	0	0	0.444	3.966	CSS0028700
MSTRG.101288.1	0.503	0.29	0.293	0.377	2.978	0	0	0	0	0.633	0	0.296	0	0	1.827	0.337	0.528	0	CSS0028700
MSTRG.101289.1	0.284	0.682	2.437	0.506	2.243	0	0	0	0.705	1.105	1.379	0.649	0.704	2.259	1.235	1.083	0.29	1.143	CSS0028700
MSTRG.101290.1	0	0	0	0	0	0.381	0	0	0	0.444	0	0	0	3.189	0	0	0	0	MSTRG.101290
MSTRG.101291.1	0	0	0	0	0	0	0	0	0	0.534	0	0	0	0	0	0	0	4.053	MSTRG.101291
MSTRG.101292.1	1.928	2.287	1.497	1.701	1.696	1.163	1.94	1.249	2.961	2.007	2.146	2.893	0.303	0	0.112	0.829	1.471	1.991	MSTRG.101292
MSTRG.101293.1	0	0	0	0	0	0	3.969	0	0	0	0	0	0	0	0	0	0	0	MSTRG.101293
MSTRG.101294.1	0	0	0	0	0	0	0	0.388	0	0	0	0	0	0	3.24	0	0	0	MSTRG.101294
MSTRG.101295.1	0.776	5.357	1.58	1.751	1.609	0.626	0.726	2.348	0.465	0	0.409	0.457	0	0.291	3.947	0.26	0	0.263	MSTRG.101295
MSTRG.101296.1	1.162	1.174	1.352	0.536	2.511	3.619	3.08	3.973	1.393	0.182	0.306	0.342	0.951	0	0	0.197	0.153	0.394	MSTRG.101296
MSTRG.101298.1	0	0	0	0	0	0	0	0.178	0	3.29	1.448	0	0.573	0.438	1.273	0.196	0.365	0	MSTRG.101298
MSTRG.101298.2	0	0	0	0	0	0	0.511	0	0	0	0.56	0	1.342	0	0	0.825	1.425	2.225	MSTRG.101298
MSTRG.101299.1	0	0	0	0	0	0.329	0	0	0.244	1.659	0.537	1.681	1.601	1.987	3.259	0.821	0.107	0.968	MSTRG.101299
MSTRG.1013.1	4.827	6.654	7.55	3.06	3.991	2.341	3.885	3.532	6.083	3.488	0.765	2.99	1.424	2.719	8.306	0	6.838	4.429	MSTRG.1013
MSTRG.101300.1	0	0	0	0	0	0	0	0	0	0	0	0	0	0	3.356	0	0	0	MSTRG.101300
MSTRG.101301.1	0	0	0	0	0	0	0	0	0	0	0	0	0	0	3.172	0	0	0	MSTRG.101301
MSTRG.101305.1	0	0	0	0	0	0	0	0	0	0	0	0	0.577	0	0	0	0	0	MSTRG.101305
MSTRG.101308.1	0	0	0	0	0	0	0	0	0	1.612	0	0	0	3.378	1.871	0	0	0	CSS0025271
MSTRG.101311.1	16.413	15.596	8.238	22.069	11.817	13.505	16.052	11.753	13.88	8.865	7.466	15.541	11.796	9.652	2.338	12.091	15.204	17.905	MSTRG.101311
MSTRG.101312.1	6.178	3.001	6.053	2.347	2.311	3.499	1.622	1.187	3.506	1.221	1.029	2.298	3.405	2.926	0.945	4.363	5.462	0.441	MSTRG.101312
MSTRG.101313.1	0	0.357	0	0	0	0	0	0	0	0	0	0	0	0	0	0	0	0	MSTRG.101313
MSTRG.101315.1	0	0	0	0	0	0	0	0	0	0	0.497	0	0	0	8.221	0	0	0	CSS0001354
MSTRG.101316.1	1.225	0.807	1.425	0.947	0.414	4.141	0	2.556	2.096	0	2.029	0.824	0.687	0.262	0.763	0.704	0.735	5.698	CSS0001354
MSTRG.10132.1	0	0	0.659	0	0	0	0	0	0	0	0	0	0	0	0	0	0	0.384	MSTRG.10132
MSTRG.101322.1	0	0	0	0	0	0	0	0	0	0	0	0	0	0	0	0	0	1.19	CSS0050427
MSTRG.101329.1	0	0	0	0	0	0	0	0	0	0	0	0	0	3.38	0	0	0	0	MSTRG.101329
MSTRG.101333.1	0	0	0	0	0.378	0	0	0	0.191	0	0.168	0.188	0.209	0.957	0	0	0	0.217	MSTRG.101333
MSTRG.101334.1	0	0	0	0	0	0	0	0	0	0	0	0	0.411	0	0	0	0	0	MSTRG.101334
MSTRG.101336.1	0	0.539	0	0	0.276	0	0	0	0.28	0	0	0	0	1.05	2.374	0	0	0	MSTRG.101336
MSTRG.101337.1	0.737	0.85	0.286	0.742	0.582	2.188	2.143	0.299	1.765	0	0	0	0.321	0.368	0	0.988	0.258	0	MSTRG.101337
MSTRG.101339.1	0	0	0	0	3.723	0	0	0	0	0	0	0	0	0	0	0	0	0	MSTRG.101339
MSTRG.101340.1	8.543	0	0	0	0	0	0	0	0	0	0	0	0	0	0	0	0	0	MSTRG.101340
MSTRG.101341.1	4.6	0	0	0	0	0	0	0	0	0	0	0	0	0	0	0	0	0	MSTRG.101341
MSTRG.101342.1	0	0	0	1.361	0	0	0.47	0.459	0	0	0	0	0	0	0	0	0	0	MSTRG.101342
MSTRG.101344.1	0	0	0	0	0	0	0	0	0.193	0	0.68	0	0.502	1.45	1.928	0	0.338	0.219	CSS0049227
MSTRG.101346.1	16.465	22.451	13.933	16.399	16.969	17.255	19.464	20.043	19.725	11.245	13.302	12.592	10.916	7.054	7.146	13.771	17.958	17.699	MSTRG.101346
MSTRG.101347.1	1.247	0.18	0	0.422	1.108	0.671	0.583	1.708	0.373	1.561	0.822	0.551	1.02	0	0.453	0	0.818	0	MSTRG.101347
MSTRG.101350.1	0	0	0	0	0	0	0	3.901	0	0	0	0	0	0	0	0	0	0	CSS0035425
MSTRG.101353.1	94.959	0.764	1.155	1.791	1.959	1.068	0.825	0.403	0	1.243	2.791	0.39	0	0	0	0.888	0	0	CSS0014871
MSTRG.101355.1	1.958	1.506	7.973	1.178	1.932	1.755	0.407	3.178	3.127	0.409	0.688	1.537	0.854	1.957	3.793	3.065	0.343	0	CSS0021299
MSTRG.101356.1	59.877	0	0	0	0	0	0	0	0.43	0	0	0	0	0	0	0	0	0	CSS0021299
MSTRG.101358.1	91.449	0	0.368	0	0.375	0	0	0	0.379	0	0	0	0	0	0	0	0	0	MSTRG.101358
MSTRG.101360.3	0	0.663	0.669	0.865	0.454	1.031	0.239	0	0	2.64	1.213	0.677	0.251	1.437	3.899	0.771	1.408	0	CSS0014359
MSTRG.101364.1	1.24	4.823	0.111	3.296	4.167	2.038	2.935	0.887	0	2.401	0	0.415	0	0	0	0.537	1.011	0	MSTRG.101364
MSTRG.101365.2	3.92	3.706	3.557	3.35	4.266	3.963	2.362	3.082	4.624	3.452	1.15	1.39	0.985	3.178	3.706	2.154	4.004	6.057	MSTRG.101365
MSTRG.101365.3	2.999	3.687	3.604	2.662	5.154	3.121	1.962	3.471	3.122	3.694	1.348	1.795	0.644	3.834	4.501	2.045	3.406	2.402	MSTRG.101365
MSTRG.101365.4	0	0.168	0	0	0.785	0.264	0.598	0	0.331	0	0.272	0.382	0.271	0	0	0.456	0.426	0	MSTRG.101365
MSTRG.101365.5	8.654	8.017	5.206	4.93	8.329	4.639	3.071	6.858	6.862	5.9	1.741	2.603	1.864	6.674	7.254	2.993	4.545	10.259	MSTRG.101365
MSTRG.101366.1	4.742	4.955	4.268	4.036	3.921	3.562	2.008	3.158	3.859	4.481	2.641	2.529	1.991	3.086	7.41	2.881	3.475	4.006	MSTRG.101366
MSTRG.101367.1	1.588	2.137	2.669	2.308	2.717	1.898	1.87	2.362	2.219	0.552	0.279	0.935	1.963	4.1	4.614	0.71	1.574	1.317	MSTRG.101367
MSTRG.101368.1	1.238	1.667	4.442	2.234	3.055	2.997	1.029	2.261	1.854	2.196	1.305	1.458	1.621	1.238	4.649	1.8	1.083	1.4	MSTRG.101368
MSTRG.101369.2	0	0.702	0.659	1.946	4.667	1.665	2.076	1.634	4.58	0.689	0	0.454	0	0	0	1.969	0	0	CSS0044072
MSTRG.101370.1	1.895	0.82	1.103	0.855	2.526	0	0.886	0.865	0	0	1.249	0	0.31	1.776	2.066	0.636	0	1.607	CSS0044072
MSTRG.101371.1	2.753	2.79	0.804	2.805	0.409	0.743	1.723	3.364	0.828	0.432	0.728	2.014	0.9	2.59	5.019	0	1.813	0.937	CSS0044072
MSTRG.101372.1	0.655	0.252	0	0.985	1.034	0	0	0.266	2.092	3.006	0	0.257	0	0	1.269	0.586	0	0	MSTRG.101372
MSTRG.101373.1	0.312	0	0	0	0.74	0	0	0.76	0	0	0	0	0	0	0	0	0	3.813	CSS0038939
MSTRG.101375.1	0	0	0	0	0	0	0	0	0	0	0	0	0	0	0	0	0	4.47	CSS0038939
MSTRG.101377.1	0	0	0.909	0.235	0.309	1.121	0.65	0	0	0	0	0	0	1.172	0	0	0	0	CSS0044010
MSTRG.101378.1	0	0	0	0	0	0	0	0.375	0	0	0	0	0	0	4.03	0	0	0	CSS0044010
MSTRG.101379.1	0	0	0	0	0	0	0	0	0	0	0	0	0	3.874	0	0	0	0	CSS0044010
MSTRG.10138.1	0	0.289	0	0.339	0	0.405	0	0.153	0	0	0.132	0.148	0	0.188	0	0	0	0.34	MSTRG.10138
MSTRG.101380.1	0.635	0	0.369	0.573	0	0	0	0	0.761	1.59	0	0	0	0	1.845	1.278	0	0	CSS0044010
MSTRG.101381.1	0	0.295	0.595	0	0	0	0	2.178	0	0	0	0	0.669	4.598	0	0	0	0	CSS0044010
MSTRG.101383.1	0.326	1.506	1.139	0.294	0.773	0.351	0	0.397	1.954	0	0	0.769	0	0	0.474	0	0.343	4.428	CSS0024659
MSTRG.101384.1	0	0	0	0	0	0.36	0	0	0	0	0	0.394	0	0	0	0	1.053	1.815	MSTRG.101384
MSTRG.101385.1	0	0	0	0	0	0	0	0	0	1.124	0	0	0	0	0	0	0	0	MSTRG.101385
MSTRG.101387.1	0.693	0.228	0.398	0.536	0	0.852	0.649	0	0	1.938	1.927	1.799	0.962	3.561	3.412	0.717	2.193	3.208	MSTRG.101387
MSTRG.101389.1	0	2.954	0	0	0	0	0	0	0	0	0	0	0	0	0	0	0	0	MSTRG.101389
MSTRG.10139.1	1.206	0.087	0.614	0.408	0.268	0.487	0.282	0.184	0.722	0.472	0.318	0.089	0.592	1.808	0.986	0.202	0.079	0.102	MSTRG.10139
MSTRG.101392.1	0	0.967	0	0	0	0	0	0	0	0	0	0	0	0	0	0	0	0	MSTRG.101392
MSTRG.101393.1	0.807	10.999	1.803	0.927	6.391	0.954	3.829	1.167	2.826	0.73	0	0	0	0.439	0	0	0	1.06	MSTRG.101393
MSTRG.101396.1	0.406	0.469	0.473	0	3.37	0	0	0.495	0.487	0	0.857	0.479	0	1.219	0	0.545	0	0.552	MSTRG.101396
MSTRG.101397.1	23.547	25.572	24.897	48.783	42.829	43.513	76.256	61.039	62.447	17.05	21.935	13.191	2.128	0.341	1.05	3.393	2.061	4.562	CSS0025370
MSTRG.101400.1	0.539	0.628	0.968	0.243	0.322	0	0	0.682	0.668	0	0	0.647	0	0	0	0	0	0.387	CSS0009955
MSTRG.101402.1	0.939	0	0.346	0.934	0.665	0	0	0	0.264	0	0	0	0	0	2.666	0.906	1.371	3.789	MSTRG.101402
MSTRG.101403.3	28.004	4.997	7.12	3.408	5.139	2.025	4.629	7.142	6.33	8.514	4.761	7.691	2.198	8.458	7.732	6.696	3.758	10.233	CSS0001333
MSTRG.101404.1	0	0	0	0	0	0	0	3.145	0	0	0	0	0	0	0	0	0	0	MSTRG.101404
MSTRG.101407.1	0	2.133	0.586	0.252	0.563	0.759	0.93	2.038	0.862	2.803	7.563	10.663	4.956	6.284	3.017	1.038	8.949	5.316	MSTRG.101407
MSTRG.101408.1	0.993	2.291	1.39	1.158	2.01	2.257	2.888	1.772	0	2.486	0	3.897	1.026	2.977	0.481	0.444	0.347	0.449	MSTRG.101408
MSTRG.101410.1	1.015	1.308	2.112	3.845	2.546	1.089	1.172	1.638	0.6	0	1.98	1.488	0	0	1.303	1.025	0.556	0.192	CSS0013533
MSTRG.101412.1	0	1.677	0.508	0.788	0	0	0	0	2.092	0	0	0	0	5.237	0	0	1.334	1.185	MSTRG.101412
MSTRG.101415.1	0	0	0	0	0	0	0	0	0	0	0	0	0	0	0	0	0	4.017	MSTRG.101415
MSTRG.101416.1	6.934	13.415	9.005	7.733	6.657	6.291	5.216	8.228	9.853	9.786	5.237	5.425	7.024	9.661	7.852	4.266	4.065	6.914	MSTRG.101416
MSTRG.101418.1	0.443	0	0	0	0	0	0	0.611	0.315	0	0	0	0	0	5.749	0.424	0.429	0.578	MSTRG.101418
MSTRG.101424.1	0	3.715	0	0	0	0	0	0	0	0	0	0	0	0	0	0	0	0	MSTRG.101424
MSTRG.101426.1	0	1.204	0.81	0.157	1.03	0.187	0	0.212	0.625	0.218	0.183	0.41	0.228	1.044	4.551	1.401	0.183	2.361	MSTRG.101426
MSTRG.101427.1	0.664	0.766	0	0.599	1.573	0	0.331	0.162	0.477	0.665	0.84	0	0	0.597	3.281	0	0.279	0.541	MSTRG.101427
MSTRG.101428.1	0	0	0	0	3.677	0	0	0	0	0	0	0	0	0	0	0	0	0	MSTRG.101428
MSTRG.101431.1	0.758	0	0	0	0	0	0	0	0	0	1.664	0	0	0	0	0	0	0	MSTRG.101431
MSTRG.101432.1	0	0.373	0	0	0	0	0.403	0.393	1.161	0	0	0	1.691	0	0	0	0.339	0	MSTRG.101432
MSTRG.101433.1	1.317	0.304	0	0.696	0.321	0.332	1.606	1.661	2.313	0.468	0	0	0.69	2.666	0	0	0	2.145	MSTRG.101433
MSTRG.101436.1	0.339	0	0.321	0.814	0	0.081	1.771	0	2.095	1.575	1.146	0.103	0.019	0	0	0	0	0	CSS0035335
MSTRG.101436.2	4.318	5.167	4.622	2.643	3.005	2.936	2.532	3.104	2.545	2.22	1.634	1.789	1.671	2.348	2.291	1.301	1.543	0.903	CSS0035335
MSTRG.101436.4	9.355	2.921	3.3	2.982	4.687	2.999	1.705	3.41	3.881	1.523	0.894	0.829	1.915	1.646	2.613	1.411	2.307	4.21	CSS0035335
MSTRG.101436.5	0	0	0	0	0	0	0	0	0	0	0	0	0	2.804	0	0	0	0	CSS0035335
MSTRG.101439.1	0	0	0.844	0	0	0.379	0	0	0	0	0.758	0	0	0	0	0	1.505	0	MSTRG.101439
MSTRG.101441.1	0	0	0	0	0	0	0	0	0	0	0	0	0	0	4.321	0	0	1.153	MSTRG.101441
MSTRG.101448.1	0.533	3.381	0.62	0.481	0	1.146	0.332	0	0	0	0.281	0	0.349	0	0	0	0.28	0	MSTRG.101448
MSTRG.101449.1	0	0	0.53	0	0	0	0	0	0	0	0	0	0	4.099	0	0	0	0	MSTRG.101449
MSTRG.101451.1	0.878	2.026	1.459	3.168	1.931	0.944	3.284	3.511	4.206	1.413	1.719	1.625	0.164	0	0	1.851	1.58	0.681	CSS0041543
MSTRG.101458.1	0.471	0	0	0	0	1.015	0.588	1.148	0	0	0	0	0.617	0	0	0	0	0	MSTRG.101458
MSTRG.101459.1	0	0	0	0	0	0	1.125	0	0	0	2.854	0	0	0.677	0	0	0	0	MSTRG.101459
MSTRG.10146.1	1.181	0.195	0.589	2.587	4.795	3.63	2.524	1.848	1.617	0.634	0	0.993	0	4.806	2.206	1.584	1.063	0.229	CSS0019460
MSTRG.101460.2	0.195	0.96	0.612	0.323	2.236	0.942	1.788	1.261	1.694	0.865	0.215	0.451	0	0	1.242	0	0.356	0	CSS0044895
MSTRG.101461.1	0	0	0	0	0	0	3.458	0	0	0	0	0	0	0	0	0	0	0	MSTRG.101461
MSTRG.101463.1	0	0	0	0.398	0	0.474	0.549	3.755	0	0	0	0	0	0	0	0	1.388	2.99	MSTRG.101463
MSTRG.101464.1	0.496	0	0.577	0	0	0	0.619	0	0.595	0	0	0	0.325	0	4.327	0.333	0	0	MSTRG.101464
MSTRG.101469.1	1.594	2.891	1.325	0.411	1.079	0.49	0.568	2.554	0.546	0	1.004	0.537	0.948	2.732	1.655	0.611	0.956	4.018	MSTRG.101469
MSTRG.101470.1	0	0.568	0	0	1.883	0	0	2.118	0	0	0	0	0	0	5.362	0	0	0	MSTRG.101470
MSTRG.101473.1	0	0	0	0	0	0	0	0	0	0	0	0	0	0	3.931	0	0	0	MSTRG.101473
MSTRG.101474.1	0	0	0	0	0	0	0	0	0	0	0	0	0	0	3.262	0	0	0	MSTRG.101474
MSTRG.101475.1	0	0.421	0.425	0.11	0.288	0.393	0	0.296	0.292	0	0.257	0	0.159	2.372	0	1.306	0	0.66	MSTRG.101475
MSTRG.101476.1	0	0	0	0	0	0	0	0.51	0	3.149	0	0	0	0	0	0	0	0	MSTRG.101476
MSTRG.101477.1	1.75	1.277	1.037	0.71	0	0.524	0.658	0.208	0.258	0.261	0.494	0.971	0.823	0	2.213	0.66	1.031	2.211	MSTRG.101477
MSTRG.101477.2	2.284	1.123	0.112	0.65	0.783	0.954	1.236	1.751	0.698	0.923	1.343	1.061	0.582	2.865	3.023	2.168	0.772	0.677	MSTRG.101477
MSTRG.101478.1	0	0	0	0	0	0	0	3.434	0	0	0	0	0	0	0	0	0	0	MSTRG.101478
MSTRG.10148.1	0	0	0	0.633	0	0	0.389	0.435	0.84	0.439	0.37	0	0	0.526	0	0.47	0	0.951	MSTRG.10148
MSTRG.101480.1	0	1.425	0.539	0.278	0.366	0.332	0	0.188	0	0.193	0	0	0	0.694	0.449	0	0.324	0	MSTRG.101480
MSTRG.101481.1	0.128	0.739	1.193	0.694	0.455	0.965	0.16	1.404	2.149	0.802	0.27	0.302	0	0	1.303	0	0.941	2.26	MSTRG.101481
MSTRG.101484.1	0.419	1.581	0.517	0	0	0	0	0	0	0	0	0	0	0	4.872	0	0	0	MSTRG.101484
MSTRG.101485.1	1.048	2.418	0.813	2.521	2.482	1.879	1.742	0.85	2.51	2.624	1.105	0	5.029	4.19	6.09	2.812	2.2	8.53	MSTRG.101485
MSTRG.101486.1	1.266	1.168	1.178	1.37	4.454	1.362	1.263	2.157	1.061	1.109	0.133	0.745	0.497	0	0	0.34	0.664	1.718	MSTRG.101486
MSTRG.101487.1	0.86	0.331	0	0.517	0.679	0.308	1.43	0.698	0	0	0	0	0	0	0	0.385	0	3.5	MSTRG.101487
MSTRG.101488.1	0	0	0.151	1.066	0.708	0.509	0	4.966	0	1.142	0	0.66	0	0.354	0	0	0	0	MSTRG.101488
MSTRG.10149.1	0	0	0	0	1.573	0.379	0	0.404	0	0	0.35	1.208	0.435	0	0	0.891	1.743	0.901	MSTRG.10149
MSTRG.101491.1	2.952	4.007	4.188	2.82	3.545	2.709	3.681	2.826	2.497	2.516	1.19	1.701	2.387	2.474	2.902	1.885	2.917	6.127	MSTRG.101491
MSTRG.101492.1	3.918	3.259	5.194	2.795	4.856	3.235	4.09	4.658	4.257	4.449	4.131	6.224	5.009	5.601	4.369	4.278	4.591	6.923	MSTRG.101492
MSTRG.101493.1	2.011	2.32	3.12	1.008	3.705	1.683	0.557	0.544	0.268	0	0	0	0	0	0	0	0	0	MSTRG.101493
MSTRG.101494.1	6.199	5.887	1.187	4.063	4.966	6.457	2.263	5.963	4.201	4.856	1.291	2.62	0	0	2.014	0.274	0.724	1.16	MSTRG.101494
MSTRG.101495.1	1.945	3.634	3.88	4.035	3.246	2.764	3.234	2.368	2.552	0.232	0.293	0.109	0.485	1.25	1.481	0	0.389	0	MSTRG.101495
MSTRG.101496.1	3.88	4.945	4.921	3.297	3.1	2.669	3.421	3.803	3.519	6.036	5.331	5.043	4.594	5.246	3.926	4.289	3.816	4.055	MSTRG.101496
MSTRG.101496.2	2.052	2.118	4.86	2.17	2.37	3.042	2.162	2.667	2.116	5.88	4.032	4.432	5.882	5.423	4.433	3.181	4.636	4.674	MSTRG.101496
MSTRG.101497.1	0	3.413	0	0	0	0	0	0	0	0	0	0	0	0	0	0	0	0	MSTRG.101497
MSTRG.101498.1	0	0	3.572	0	0	0	0	0	0	0	0	0	0	0	0	0	0	0	MSTRG.101498
MSTRG.10150.1	2.047	2.608	3.776	3.758	3.478	1.722	1.113	2.741	2.495	1.862	0.314	0.35	2.286	1.338	5.619	3.528	5.309	1.82	MSTRG.10150
MSTRG.101500.1	0	0	0	0	0	0	3.001	0	0	0	0	0	0	0	0	0	0	0	CSS0000499
MSTRG.101502.1	4.732	0	0	0	0.2	0	0.421	0	0	0	0	0	0	0	0	0	0	0	MSTRG.101502
MSTRG.101508.1	0	0	0	0	0	0	0	0	0	0	0	0	0	6.229	0	0	0	0	MSTRG.101508
MSTRG.101509.3	0.118	1.84	1.834	1.151	3.102	0.89	0.249	3.825	2.006	1.949	0.546	0.925	0.266	3.451	7.201	2.01	2.316	3.485	MSTRG.101509
MSTRG.101509.4	0	0	0	0	0.339	0.799	0	0	0	0	0	0	0.837	1.632	3.668	0	0	0.82	MSTRG.101509
MSTRG.10151.1	1.365	0.945	1.747	2.463	1.778	0.587	1.531	0.997	1.798	1.025	1.151	1.125	1.786	1.637	3.173	2.197	2.435	3.704	MSTRG.10151
MSTRG.101512.1	2.381	2.747	3.19	1.692	3.589	2.018	1.979	2.635	4.149	2.439	1.141	1.19	0.472	1.515	1.258	0.097	0.833	0.392	MSTRG.101512
MSTRG.101513.1	2.636	3.51	0.472	2.745	1.922	3.491	1.011	1.234	1.701	4.824	0	1.194	0	1.52	0	0.544	0	1.651	MSTRG.101513
MSTRG.101514.1	0.282	0.326	0.329	1.274	0	1.215	0.352	1.031	0.338	0.354	0	0.333	0	1.27	1.641	0	0.593	0	MSTRG.101514
MSTRG.101515.1	1.9	2.685	1.796	2.171	2.805	2.28	1.477	1.655	1.631	0.352	0.67	0.827	0.215	1.239	0.688	0.79	1.068	1.644	MSTRG.101515
MSTRG.101516.1	2.254	6.285	4.371	4.746	4.45	3.436	3.045	3.659	2.7	0.235	0.594	1.106	0	2.817	0	0	0.789	1.274	MSTRG.101516
MSTRG.101518.1	6.737	8.701	8.562	5.817	4.721	5.51	6.323	6.174	6.331	4.451	6.681	7.827	4.932	5.079	4.986	4.405	4.308	2.474	MSTRG.101518
MSTRG.101519.1	2.053	3.807	3.583	5.425	5.645	5.602	0.914	1.785	1.142	0.092	0.155	0.086	0	0.22	1.598	0.098	0.385	0.597	MSTRG.101519
MSTRG.10152.1	6.726	3.331	4.308	3.862	4.587	3.509	2.999	3.101	3.743	7.911	3.94	5.159	5.291	9.22	10.711	5.424	5.991	7.421	MSTRG.10152
MSTRG.101520.1	0	0	0	0	0	0	0	0	0	0	0	0	0.433	0	3.365	0.888	0	0	MSTRG.101520
MSTRG.101523.1	38.807	26.124	25.855	27.848	33.131	24.713	29.205	19.086	24.739	15.958	16.361	14.045	13.904	19.505	15.547	10.098	17.263	9.217	MSTRG.101523
MSTRG.101523.2	15.064	22.556	21.939	11.445	10.773	11.706	16.437	13.108	18.598	5.721	10.893	6.545	3.206	3.558	4.56	8.29	3.106	11.514	MSTRG.101523
MSTRG.101524.1	1.476	2.043	1.116	1.931	2.36	1.667	2.668	2.066	2.121	2.125	2.412	1.39	2.028	1.992	5.468	1.782	1.549	2.002	MSTRG.101524
MSTRG.101527.1	0	0	0	0	0	0.449	0	0	2.999	0	0	0	0	0	0	0	0	0	MSTRG.101527
MSTRG.101528.1	6.692	8.475	11.785	7.9	10.015	12.981	6.106	7.703	13.063	2.667	1.657	3.892	3.931	0.412	0.986	4.012	4.442	1.223	MSTRG.101528
MSTRG.101529.1	4.424	5.978	4.401	5.802	6.116	4.673	6.719	4.183	5.453	2.193	2.567	0.8	1.816	1.616	2.153	2.534	5.457	2.974	MSTRG.101529
MSTRG.10153.1	0.439	0.129	1.754	0.649	1.429	0.944	1.094	0.667	0.394	1.145	1.156	0.517	0.861	1.264	0.478	0.441	0.364	1.939	MSTRG.10153
MSTRG.101532.1	1.383	2.926	0.268	2.704	1.092	0.992	0.862	2.526	1.381	0.866	0.972	0.272	3.32	8.297	1.34	0.619	1.452	0	CSS0026165
MSTRG.101533.1	2.3	2.123	1.07	0.83	1.634	0	1.721	0.56	0	2.304	0	0.542	1.806	0	1.337	1.852	0	0	MSTRG.101533
MSTRG.101534.1	4.582	7.443	3.977	4.05	7.704	3.278	2.786	3.551	5.231	1.333	0.714	3.148	1.672	1.554	4.168	4.814	0.99	2.421	MSTRG.101534
MSTRG.101536.1	0	0	0	0	0	0	0	0	3.558	0	0	0	0	0	0	0	0	0	MSTRG.101536
MSTRG.101537.1	6.841	0	0.451	0.176	2.527	1.048	2.897	1.179	0.928	1.212	0.817	3.482	0.253	1.742	1.407	0.26	0.203	2.627	MSTRG.101537
MSTRG.101539.1	1.144	1.548	0.286	0.728	3.732	2.212	1.235	2.694	0.615	1.067	0	0.284	0.375	0.727	2.418	0	0.256	0	MSTRG.101539
MSTRG.101540.1	0	0	0.662	1.05	1.047	2.153	0	0	0	0.339	0	0	0	0	1.927	0	0	0.424	MSTRG.101540
MSTRG.101541.1	3.17	19.952	7.018	3.879	6.084	5.589	1.328	1.156	6.389	3.949	0.404	1.186	0.249	5.743	0	0.423	1.017	0	MSTRG.101541
MSTRG.101542.1	0	2.722	0.754	0	0	0.349	0.404	2.663	3.106	0	0	0	2.439	0	0	0.435	0	0	MSTRG.101542
MSTRG.101543.1	0	0.778	0	0.273	1.432	1.002	0	0	0.362	0	0	0	0	3.172	0	0	0	0	MSTRG.101543
MSTRG.101546.3	0.254	0.601	0.555	1.338	1.453	1.024	0.453	0.371	0.533	1.024	0.531	1.22	0	0.391	1.209	1.825	1.202	4.022	CSS0048846
MSTRG.101547.1	0	1.272	0	0	0	0	0	0	0	0	0	0	0	0	0	0	0	0	MSTRG.101547
MSTRG.101549.1	1.019	0	0	0.23	0	1.645	0.636	0	0.305	0	0	0	0.334	0	4.444	0.684	1.605	0	MSTRG.101549
MSTRG.101550.1	0.531	0.612	1.647	0.479	1.048	0.571	0.441	0.861	0.848	0.443	0.56	0.417	0.695	3.979	0.771	0	0.557	1.68	MSTRG.101550
MSTRG.101551.1	0.597	1.033	1.736	1.346	1.06	1.284	0.744	0.908	2.324	0.56	0.315	0.703	0.781	0.447	1.518	0	0.94	3.442	MSTRG.101551
MSTRG.101552.1	4.649	1.282	0.675	0.944	1.856	1.62	0.615	0.549	1.892	0.87	0.068	0.665	0.264	2.721	0.225	0.981	0.944	1.97	MSTRG.101552
MSTRG.101553.1	0	0	0	0.677	0.148	0.135	0.624	0.304	0	0	0.132	0	0	1.688	2.726	0	0.525	0.849	MSTRG.101553
MSTRG.101554.1	25.999	33.367	25.522	25.969	34.835	24.451	20.43	23.652	25.278	25.334	20.864	22.388	28.502	41.102	53.838	23.654	28.358	41.432	MSTRG.101554
MSTRG.101555.1	35.28	47.331	41.889	37.723	45.363	38.617	26.801	39.651	45.666	38.136	24.152	21.694	26.168	48.566	54.533	32.392	38.352	61.775	MSTRG.101555
MSTRG.101556.1	0	0	0.366	0.567	0	0.338	0	0.765	0	0	0	0	0	1.885	0	0	0	2.986	MSTRG.101556
MSTRG.101558.1	1.615	1.874	2.151	1.58	1.49	1.425	1.173	1.301	1.591	1.616	0.643	0.89	2.117	3.745	3.792	1.572	1.731	2.302	CSS0032888
MSTRG.101559.1	9.793	11.885	9.064	14.136	10.913	7.41	8.377	15.908	25.961	9.616	3.977	7.195	13.578	21.582	21.012	10.806	14.453	15.467	MSTRG.101559
MSTRG.10156.1	6.628	7.647	7.011	4.621	2.498	4.862	5.635	3.301	6.136	1.886	2.859	4.967	2.761	5.421	5.691	6.467	4.111	4.088	MSTRG.10156
MSTRG.101560.1	0	1.243	1.435	1.671	0	0.663	0.306	0.968	0.471	0.37	0.597	0.325	3.886	9.634	4.849	0.842	0.638	3.771	MSTRG.101560
MSTRG.101561.1	0	0	0.071	0	0.439	3.65	0.158	0	0	0	0	0	0	0	0	0	0	1.547	MSTRG.101561
MSTRG.101566.1	0	3.2	0	0	0	0	0	0	0	0	0	0	0	0	0	0	0	0	MSTRG.101566
MSTRG.101569.1	3.578	4.311	2.072	1.614	8.172	0.825	5.092	4.044	3.662	3.705	2.156	1.436	2.86	8.43	10.026	2.722	2.146	6.935	MSTRG.101569
MSTRG.10157.1	3.772	1.817	4.642	2.891	1.859	2.838	2.176	2.238	2.239	2.97	2.262	1.439	2.813	3.395	1.571	1.459	1.774	2.035	MSTRG.10157
MSTRG.10157.2	5.312	8.679	6.206	5.643	8.682	4.274	6.224	5.908	6.393	6.315	4.681	5.836	3.964	6.758	8.296	4.316	4.389	5.239	MSTRG.10157
MSTRG.10157.3	3.501	3.229	4.072	2.975	1.882	4.192	3.118	4.879	3.388	3.315	3.415	3.653	3.392	2.669	4.31	3.915	4.411	4.269	MSTRG.10157
MSTRG.101574.1	0.386	4.013	2.248	0.349	1.373	3.327	3.373	2.352	3.241	0	0.815	0	0.506	1.118	1.685	0	1.623	6.293	MSTRG.101574
MSTRG.101581.1	0	0	0	0	0	0	0	0	0	0	0	0	0	0	0	0	0	3.143	MSTRG.101581
MSTRG.101584.1	13.825	11.247	13.892	13.193	17.468	13.022	7.497	10.329	15.151	9.015	9.439	6.675	10.866	8.554	28.522	9.006	9.196	10.566	MSTRG.101584
MSTRG.101585.1	0	0	1.322	0.683	0.449	0	0	0	0	0	0	0	1.983	0	0	0	0.398	0	MSTRG.101585
MSTRG.101592.1	0	0	0	0	0	0	0	4.546	0	0	0	0	0	0	0	0	0	0	MSTRG.101592
MSTRG.101593.1	3.745	5.264	0.706	0.689	3.473	0.411	0.833	0	1.482	2.5	1.542	0	0.999	2.29	0	0	0	0	MSTRG.101593
MSTRG.101596.1	0	1.004	0.675	0	0	0	0	0	0	1.453	0.918	0	0	0	0	0	0.305	0	CSS0047724
MSTRG.101597.3	8.179	7.164	6.49	5.86	8.337	7.589	3.816	3.395	2.809	0	0	0	0.072	0.041	0	0.147	0.23	0.074	MSTRG.101597
MSTRG.101598.1	0.41	0.946	1.431	1.11	1.457	0.441	0.767	0.998	1.719	0.257	1.081	1.931	0.805	3.689	1.787	1.1	0.646	0	CSS0001793
MSTRG.10160.1	45.54	1.713	2.16	2.01	1.466	1.065	1.543	1.054	2.669	1.395	0.652	0.874	1.134	0.928	2.697	0.498	0.26	2.855	MSTRG.10160
MSTRG.101605.1	0	0.417	0	0	0	0	0	0.44	0	0	0	0	0	0	0	0	0.759	0	MSTRG.101605
MSTRG.101606.1	0.55	0.317	0.64	0.744	0.651	0.296	0	0	0.659	0	0	0	0	0	0	0	0	0	MSTRG.101606
MSTRG.101610.1	0	3.283	0	0	0	0	0	0	0	0	0	0	0	0	0	0	0	0	MSTRG.101610
MSTRG.101612.1	0	3.421	3.641	1.27	7.068	5.325	2.34	1.713	0.506	0	0	0	0.614	0	0	0	0	3.183	MSTRG.101612
MSTRG.101614.1	0	0.764	1.167	0	0	0	2.502	0.708	0	4.606	1.41	0	0	0	0	0.897	0.351	0	CSS0005242
MSTRG.101615.1	0	0	0	0	0	0	0	3.939	0	0	0	0	0	0	0	0	0	0	CSS0005242
MSTRG.101617.1	0	0	0	0	2.327	1.409	0	0.399	0	0	0	0	0	0	0	0.439	0	1.777	MSTRG.101617
MSTRG.101618.1	0	0.95	2.875	0.372	0.488	0	1.027	0	0.493	0	0.938	0	0	2.47	4.188	0	2.598	4.47	MSTRG.101618
MSTRG.101619.1	87.812	88.35	88.844	73.982	94.694	88.275	78.689	75.112	82.53	74.363	44.688	41.22	74.215	98.075	129.495	75.799	82.073	88.322	CSS0010552
MSTRG.10162.1	0	0	0	0	0	0	0	0	4.127	0	0	0	0	0	0	0	0	0	MSTRG.10162
MSTRG.101620.1	0	0	0	0	0	0	0	0	0	0	0	0	0	5.392	0	0	0	0	CSS0039751
MSTRG.101625.1	10.963	15.224	11.255	14.529	13.25	6.54	10.663	10.173	8.936	11.735	6.782	5.88	4.488	14.044	9.62	4.525	10.831	6.122	CSS0049103
MSTRG.101626.1	0	0	0	0	0	0	0	0	0	0	0	0	0	0	0	0	0	3.023	MSTRG.101626
MSTRG.101627.1	0.643	0	2.992	0.387	0	0.231	0	0.261	1.54	1.878	0.452	0.252	0	0.964	0	0	1.125	1.163	MSTRG.101627
MSTRG.101628.1	2.12	1.281	2.349	0.547	0.598	1.195	0.755	0.615	0.484	0.632	0.639	0.832	0.132	0.454	1.027	0.948	0	0.548	MSTRG.101628
MSTRG.101629.1	3.789	0	0.49	0	0	0	0	0.512	0	0	0	0.496	0	0	0	0	0	0	MSTRG.101629
MSTRG.10163.1	0	0	0	0	0	0	0	0	0	0	0	0	0	0	0	0	0	3.309	MSTRG.10163
MSTRG.101630.1	1.703	1.863	1.413	1.029	1.281	1.052	0.831	0.811	1.437	2.652	1.499	1.814	0.601	0.711	0.538	0.715	0.591	1.106	MSTRG.101630
MSTRG.101631.1	0	0	0.81	0.628	0	0.374	0	0.847	0	1.743	1.101	2.049	1.822	1.565	6.573	1.867	1.096	0	MSTRG.101631
MSTRG.101632.1	0.201	0.232	0.234	0.181	0.238	0.433	0.251	0	0	1.007	2.544	0	0.263	3.015	0.876	0	1.266	3.001	MSTRG.101632
MSTRG.101634.1	2.881	1.551	2.235	0.52	2.275	0.413	1.916	2.572	1.841	4.088	0	0.679	0	0.864	0	0	0	0	MSTRG.101634
MSTRG.101635.1	0	1.889	0.762	0.295	0.388	0	0.412	0	0.392	0	1.036	0.389	0	3.928	0	0.439	0	0	MSTRG.101635
MSTRG.101636.1	0.256	0.887	0	0.719	0	0.551	0.32	0	0	1.604	0.54	0	0.335	0.857	0	0	0	1.043	MSTRG.101636
MSTRG.101637.1	0	0.989	0	0.387	0.508	0.461	0	2.087	0	0.537	0	0	0	0	0	0	0	0	MSTRG.101637
MSTRG.101638.1	0.89	1.369	2.76	2.14	1.756	1.595	1.849	1.083	2.131	0.743	1.251	1.048	1.553	0.889	4.74	0	1.245	0	MSTRG.101638
MSTRG.101642.1	1.096	2.711	1.276	1.413	0.186	0.674	0.391	0.953	1.126	3.726	0.495	0.184	0.615	0	0.228	0	1.151	0.425	MSTRG.101642
MSTRG.101643.1	0	0	0.369	0	1.504	0	0	3.092	0	0	0	0	0	0	0	0	0	0	MSTRG.101643
MSTRG.101648.1	3.315	0.816	0	0	1.776	1.544	0	0.43	2.247	2.185	2.47	0	4.781	10.714	11.503	4.054	6.065	12.442	CSS0005310
MSTRG.101648.2	7.481	8.086	10.079	5.179	9.901	6.243	6.592	5.758	8.818	7.917	2.475	2.995	2.434	9.012	8.208	3.555	4.366	4.371	CSS0005310
MSTRG.101652.1	0	0.576	0	0.356	1.113	1.322	0.979	1.237	0.727	0.87	4.43	1.434	0	1.051	2.337	2.143	1.505	1.046	CSS0005310
MSTRG.101655.1	0.182	0	0	0	0	0	0	0	0.665	0	0	0	0	0	5.153	3.062	0	0.21	MSTRG.101655
MSTRG.101656.1	3.653	5.519	2.657	0.628	0.541	0.983	0.854	1.39	1.368	1.715	0.481	0.538	0.392	5.478	0.995	0.613	0.24	0.62	MSTRG.101656
MSTRG.101659.1	1.007	0.387	0.894	0.151	0	0.722	1.255	2.043	0	6.093	2.477	3.557	1.977	4.026	2.926	2.702	3.875	3.871	MSTRG.101659
MSTRG.101660.1	0	0	0	0	0	0	0	0	0	0	0	0.483	0	0	0	1.1	0	0	MSTRG.101660
MSTRG.101663.1	428.282	448.634	416.905	491.927	451.356	466.797	483.721	488.761	420.575	165.039	171.033	158.895	168.986	161.378	142.85	233.429	227.314	221.862	MSTRG.101663
MSTRG.101665.1	2.659	1.77	0.595	2.307	1.454	1.761	3.188	1.868	0.858	0.256	0	0.241	0.268	1.074	0.892	0.823	0	0.278	MSTRG.101665
MSTRG.101668.1	0	0	0	0	0	0	0	0.428	0	0	0	0	0	0	0	0	0	2.387	MSTRG.101668
MSTRG.101669.1	0.211	0.487	0.491	0	0	0.908	0	0	0	0	0	0	0	3.48	0	0	0	0	MSTRG.101669
MSTRG.101673.1	0.547	1.473	0.849	2.798	1.296	0.589	0.91	2.886	0.656	0.685	0.577	1.074	0.478	1.368	0.53	0	0.383	0.495	MSTRG.101673
MSTRG.101674.1	0.347	0.801	0.539	0.313	0.959	0.124	0.289	0.141	1.109	1.014	0.122	1.09	0.151	2.429	1.681	0	0.364	0	MSTRG.101674
MSTRG.101676.1	2.368	2.355	1.9	1.547	0.677	2.811	1.018	1.391	1.076	0.511	0.172	0	0	0	0	0	0.257	0.111	MSTRG.101676
MSTRG.10168.1	1.674	1.288	1.298	0.503	1.652	0.901	1.044	1.698	0.334	0	0	0.329	0	0	0	1.872	0.586	0	MSTRG.10168
MSTRG.101680.1	50.861	0	0	0	0	0	0	0.452	0	0	0	0	0	0	0	0	0	0	CSS0042381
MSTRG.101682.1	21.306	63.213	56.72	161.715	155.43	135.221	80.141	88.186	79.03	0	0.228	0	0.391	0.224	0.217	0	0.628	0	CSS0043777
MSTRG.101686.1	0.607	0.175	0.707	1.589	3.417	3.594	25.562	14.233	13.516	0	0	0	0	0	0.883	0.204	0.159	0	MSTRG.101686
MSTRG.101691.1	0	0	0	0	0	0	0	0	1.678	1.169	0	0.55	0	2.1	0	0	0.49	3.167	MSTRG.101691
MSTRG.101692.1	15.971	10.186	9.64	9.18	9.024	9.006	3.041	7.055	6.735	7.337	6.105	11.515	5.956	2.785	1.596	6.854	6.216	1.076	MSTRG.101692
MSTRG.101697.1	3.072	0.354	0.715	0.831	0.728	0.661	1.149	0.374	0.736	0	0.648	0.362	0	0	0	0.824	0.967	1.25	MSTRG.101697
MSTRG.10170.1	68.737	0	0	0	0	0	0	0	0	0	0	0	0	0	0	0	0	0	MSTRG.10170
MSTRG.101703.1	0	0	0	0	0	0	0	3.234	0	0	0	0	0	0	0	0	0	0	MSTRG.101703
MSTRG.101710.1	0	0	0	0	0	0	0	0	0	0	0	0	0	0	3.11	0	0	0	MSTRG.101710
MSTRG.101711.1	9.071	8.853	8.65	9.457	8.516	8.598	7.84	11.497	10.871	6.469	8.419	5.891	7.573	6.849	5.153	5.485	6.572	5.523	MSTRG.101711
MSTRG.101712.1	0	0	0	0	0	0	0	0	3.802	0	0	0	0	0	0	0	0	0	MSTRG.101712
MSTRG.101713.1	0	0	0	0	0	0	0	0	0	0	0	0	0	2.806	0	0	0	3.554	MSTRG.101713
MSTRG.101714.1	6.484	6.851	7.929	6.96	7.445	5.956	7.12	6.166	7.859	5.543	3.777	5.171	3.84	6.552	7.39	2.372	3.224	5.554	CSS0014605
MSTRG.101715.1	0.602	0.245	1.767	1.154	1.438	2.299	1.034	1.513	0.804	2.61	0.038	1.376	1.347	4.354	2.674	1.981	0.67	3.519	MSTRG.101715
MSTRG.101718.2	6.293	8.113	11.057	9.887	8.664	11.454	7.501	5.861	8.822	6.215	6.337	8.701	8.737	11.311	6.652	6.062	7.45	9.787	CSS0044721
MSTRG.101719.1	2.293	3.674	2.588	4.5	4.781	3.158	2.205	2.01	3.517	4.479	1.768	3.673	1.321	2.889	3.466	2.338	3.178	3.112	CSS0044721
MSTRG.10172.1	0.713	0	0	0	0.281	0.767	0	0	0	0	0	0	2.176	2.137	0	0.319	0	0	CSS0006607
MSTRG.101720.1	12.476	30.449	5.472	21.236	16.767	15.36	14.36	13.056	7.352	8.609	6.214	0	1.125	0.58	1.07	2.636	1.418	3.705	MSTRG.101720
MSTRG.101721.1	0	0	0	0	0	0	0	0	0	5.086	4.895	6.605	0	0	0	2.079	0	2.362	MSTRG.101721
MSTRG.101723.1	0	0	0	0	0	0	0	0	0	1.297	0	0	0	0	0	0	0	0	CSS0022691
MSTRG.101726.1	2.014	2.338	2.4	1.96	0.973	1.62	0.985	0.546	1.194	1.254	0.698	0.885	6.743	6.696	6.386	1.548	1.372	2.763	CSS0029530
MSTRG.101727.1	0.301	0	0	0	0.359	0	0	0.549	0.365	0	0	0	0	2.491	0	0	0	0	CSS0029530
MSTRG.101729.1	0	0	0	0	0	0	0	0	0	2.88	0	0	0	0	0	0	0	0	MSTRG.101729
MSTRG.10173.1	0	0	0	0	0	0	0	0	1.631	2.984	0	0	0	0	0	0	0	1.386	CSS0006607
MSTRG.101730.1	2.567	0	0	0	5.585	2.361	0	1.782	2.815	2.352	0.902	1.899	0.324	0.753	0	0	0.926	0	MSTRG.101730
MSTRG.101733.1	0	0	1.252	0.364	0	0.868	4.529	1.638	1.45	0	0	0	0	0	0	0	0	0	CSS0007765
MSTRG.10174.1	0	0.481	0	0	0	0	0	0	0	3.135	0	0	0	0	0	0	0.438	0	CSS0006607
MSTRG.10175.1	0	3.191	0	0.25	0	0	0	0	0	0	0	0	0	0	0	0	0	0	MSTRG.10175
MSTRG.10176.1	0	0	0	0.847	0	0	0	0	1.124	1.175	0	0	0	0	0	0	0	0	MSTRG.10176
MSTRG.10177.1	5.518	1.756	0.143	0.511	0.567	0.332	0.904	0.14	0.256	0	0	0.293	0	0	0.174	0.151	0.306	0	MSTRG.10177
MSTRG.10179.1	0	0	0	0	0	0	0	0	0	0	0	0	0	0	0	0	0	6.573	MSTRG.10179
MSTRG.10180.1	7.284	9.194	7.052	7.349	10.277	8.649	6.829	5.842	9.873	4.346	4.182	4.35	3.779	6.523	5.876	4.534	3.74	4.61	MSTRG.10180
MSTRG.10180.2	1.096	2.243	2.451	2.251	0.318	1.058	1.804	2.8	2.769	2.647	2.301	1.988	1.739	1.121	0	2.221	1.769	0.303	MSTRG.10180
MSTRG.10181.1	6.783	12.069	10.413	7.764	6.023	6.555	8.597	11.783	5.311	4.054	3.168	1.361	5.748	6.134	11.103	2.171	1.941	3.475	MSTRG.10181
MSTRG.10183.1	270.237	0.942	0	0	0.967	0.439	0.509	0	0.489	0	0	0	1.069	0	0	1.643	0	0	CSS0029357
MSTRG.10185.1	13.445	18.322	17.178	13.934	12.008	14.114	12.868	13.315	14.089	23.978	20.116	21.955	21.596	25.065	19.34	16.869	16.747	20.159	MSTRG.10185
MSTRG.10186.1	0	0	0	0	0.246	0	0	0	0	0	0	0	0	0	0	0	0.474	0	MSTRG.10186
MSTRG.10189.1	1.175	4.952	0.684	0	2.599	0.948	1.11	2.693	0.352	0.736	0	0	0	0	0	1.182	0.308	0.399	MSTRG.10189
MSTRG.1019.1	0	0	0	0	0	0	0	0	0	0	0	1.096	0	0	0.628	0	3.009	0	MSTRG.1019
MSTRG.10192.1	0.393	0.302	0.914	2.127	1.706	0.705	1.143	0.478	0.628	0.82	0.552	1.388	1.714	2.16	2.284	1.757	0.412	1.599	MSTRG.10192
MSTRG.10193.1	3.646	2.107	3.278	2.542	4.711	1.07	2.312	0.807	1.394	1.455	0.874	2.547	2.386	1.243	0.963	1.112	1.566	2.249	MSTRG.10193
MSTRG.10199.1	1.38	1.327	0.268	1.245	0.272	0.247	0	0.56	0.276	0.288	0.485	0.813	0.602	0.345	3.676	0.617	0	1.873	CSS0015353
MSTRG.102.1	0.731	0.337	0	0.132	0.173	0.157	0.182	0	0.175	0	0.154	0.172	0.191	0	0	0	0.153	0.198	MSTRG.102
MSTRG.10200.1	0.548	0.791	0.159	0.247	0	0.59	0.684	0.834	0.657	0.172	0	0.161	0.538	0.206	1.792	0	0.719	0	CSS0015353
MSTRG.10201.1	1.028	0.821	0.276	0.285	0.843	0.51	0.887	0.577	0.947	1.287	0	0.372	0.414	0.237	4.02	0.106	0.83	0.965	CSS0015353
MSTRG.10202.1	111.136	0	0	0	0	0	0	0.911	1.345	0	0	0	0	0	0	0	0	0	CSS0015353
MSTRG.10203.1	0	0	0	0.311	0.815	0	0.429	0	0	0	0	0	0	0	1	0	0.361	0	CSS0015353
MSTRG.10205.1	4.562	7.143	4.17	3.116	3.242	3.015	3.575	2.697	3.669	4.406	4.329	2.763	1.791	3.42	6.723	3.323	1.71	3.449	CSS0031559
MSTRG.10206.1	2.996	5.593	3.179	3.181	1.775	3.034	2.418	2.467	1.373	0.883	2.695	2.699	1.73	3.436	7.427	2.365	1.11	3.588	CSS0031559
MSTRG.10207.1	9.342	0	1.019	0	0.346	2.513	1.82	1.066	0	2.559	0	1.375	0.382	0	4.666	0	0	2.377	CSS0031559
MSTRG.10208.1	0.792	0	0	0	0	0	1.764	0	0	0	0	0.616	0	5.507	0	0	0	0	MSTRG.10208
MSTRG.10209.1	5.211	6.719	6.831	6.597	5.205	5.531	5.872	5.825	6.801	5.037	5.072	5.327	2.317	3.065	3.201	1.841	2.649	1.165	MSTRG.10209
MSTRG.10210.1	0.354	1.629	3.265	0.294	0.409	0	0.784	0.96	0	2.267	0.358	1.289	0	0	0.816	0	0.99	2.7	MSTRG.10210
MSTRG.10211.1	3.267	2.373	3.993	4.082	3.171	3.107	2.868	2.922	3.013	4.445	3.795	1.875	1.626	2.057	3.491	0.503	1.692	2.161	MSTRG.10211
MSTRG.10213.1	4.004	4.3	1.901	1.86	3.523	2.936	2.667	3.495	5.488	4.876	3.37	2.819	1.274	3.63	1.332	1.95	1.841	3.017	MSTRG.10213
MSTRG.10214.1	0.232	0.539	1.05	1.506	2.653	0.33	0	1.126	0.927	0.847	0	0	0	0	2.514	0.303	0.237	0	MSTRG.10214
MSTRG.10215.1	0	0	0.386	0	0.393	0	0	0	0	0	0	0	0	0	0.482	0	0	0	MSTRG.10215
MSTRG.10218.1	0	0	0	0	0	0	0	0	0.672	0	0	0	0	0	0	0	0	4.189	MSTRG.10218
MSTRG.10219.1	0.169	0	0	0.152	0	0	0	0	0	2.328	0.178	0	0	0.253	0	0	0.71	0	MSTRG.10219
MSTRG.1022.1	0.631	0.729	0	0	1.247	0	0	0.512	0	0	0.888	0.496	0.276	0.947	2.447	1.694	1.326	0	MSTRG.1022
MSTRG.10222.1	0	0	0	0	0	0	0	3.067	0	0	0	0	0	0	0	0	0	0	MSTRG.10222
MSTRG.10223.1	2.328	0	0.903	0.35	0.46	0.835	0	0	0.465	0.972	0	0.457	0.508	5.237	3.383	1.562	0	0.527	MSTRG.10223
MSTRG.10224.1	0.182	0.105	0.53	0	0.432	0	0.114	0.555	0.655	0.228	0.672	1.502	0.835	0.41	0.927	0.244	0.765	0.742	MSTRG.10224
MSTRG.10226.1	0.354	0.376	0	0.294	1.503	0	1.18	0	0.394	2.805	0.723	1.254	0	0	0.46	1.681	0	1.394	CSS0014047
MSTRG.10229.1	3.674	1.06	1.425	0.552	1.813	0.659	0.382	2.236	6.235	3.45	0.646	1.803	2.805	0.918	5.339	0.822	3.535	2.908	MSTRG.10229
MSTRG.1023.1	2.696	2.783	2.477	1.344	1.597	1.527	2.035	1.727	0.595	2.665	1.347	3.259	2.136	2.873	4.124	2.285	2.086	2.022	MSTRG.1023
MSTRG.10230.1	0	0	0	0	0	0	0	0	0	0	0	0	0	0	0	0.427	0	0	MSTRG.10230
MSTRG.10234.1	0	0	1.121	0	0	0	0	0.495	0	0	0	0	0	0	0	0	0	0	MSTRG.10234
MSTRG.10238.1	1.468	1.693	1.281	1.076	1.195	1.678	0.572	1.228	2.088	1.378	1.064	0.756	1.201	2.751	2.399	0.615	1.252	0.871	MSTRG.10238
MSTRG.10239.1	0	0.428	0	0.335	0	0	0	0	0	0	0	0	0	0	0	0	0	0	MSTRG.10239
MSTRG.10240.1	2.006	0	0	0.181	1.188	0.432	0	1.221	0.481	0	0	0	0	0	0	0	0	0	MSTRG.10240
MSTRG.10243.1	14.603	6.462	7.313	5.409	5.921	5.937	5.846	6.085	6.014	8.259	5.337	6.034	7.223	10.389	11.755	5.149	4.573	8.078	CSS0001133
MSTRG.10244.1	1.688	0.572	0.449	2.143	2.53	1.125	1.802	2.675	3.037	6.687	4.205	3.267	1.949	3.369	0.986	1.781	1.6	3.269	MSTRG.10244
MSTRG.10244.2	0	0.049	0	0	0	0.51	1.127	0.482	1.882	0	0	0.569	0	0.522	4.306	1.739	0.633	0.739	MSTRG.10244
MSTRG.10246.1	0	1.171	0	0	2.127	0.261	1.68	0	0	0.933	0	0	0.588	0.613	0	0	0	0	MSTRG.10246
MSTRG.10247.1	13.375	0.772	0	0	0	0.36	0	0	0	0	0	0	0	0	0	0	0	0	MSTRG.10247
MSTRG.10248.1	0	0	0	0	0	0	0	0	0	0	0	0	0	0	0	0	0	2.316	MSTRG.10248
MSTRG.10250.1	0.09	0	0.121	0.636	0	1.928	0	0	0.229	4.628	2.356	1.241	0.685	6.564	0.88	0	1.126	0	MSTRG.10250
MSTRG.10251.1	0.571	0.989	1.662	0.773	1.059	1.251	1.425	0.348	0	1.431	0.301	0.337	0	0	0	0.767	0.3	0	MSTRG.10251
MSTRG.10252.1	0	0	0.634	0	0	0	0	0	0	0	0	0	0	0	0.396	0	0.572	0	MSTRG.10252
MSTRG.10254.1	0	0	0	0	0	0	0	0	3.811	0	0	0	0	0	0	0	0	0	MSTRG.10254
MSTRG.10256.1	0.587	0.394	1.273	0.322	0.212	0.54	0.314	0	0.406	0	0.325	0.41	0.455	0	0.222	0	0.634	0.47	MSTRG.10256
MSTRG.10257.1	0	0	0	0	0	0	0	0	3.228	0	0	0	0	0	0	0	0	0	MSTRG.10257
MSTRG.10258.1	0.261	0.301	0	0	0	0.281	0	0	0	0	0	0	0	0	0	2.804	0	0	MSTRG.10258
MSTRG.10260.1	0	0	0	0	0	0	0	3.227	0	0	0	0	0	0	0	0	0	0	MSTRG.10260
MSTRG.10261.1	0	3.446	0	0	0	0	0	0	0	0	0	0	0	0	0	0	0	0	MSTRG.10261
MSTRG.10262.1	4.148	0	0	0	0	0	0	0	0	0	0	0	0	0	0	0	0	0	MSTRG.10262
MSTRG.10264.1	0	0	0	0	0	0	0	0	0	4.465	0	0	0	0	0	0	0	0	MSTRG.10264
MSTRG.10266.1	0	0	0	0	0	0	0	0	3.572	0	0	0	0	0	0	0	0	0	MSTRG.10266
MSTRG.10267.1	2.385	2.973	1.184	0.645	1.11	0.871	0.614	3.992	0.953	0.106	1.906	0	1.052	2.283	0	1.639	0	0.427	CSS0041546
MSTRG.10267.2	3.912	5.91	3.89	3.993	5.472	3.356	3.384	3.516	3.942	2.871	2.669	2.582	1.472	3.518	3.757	3.468	2.892	3.907	MSTRG.10267
MSTRG.10269.1	8.854	5.837	8.503	8.369	6.492	4.839	6.834	9.238	4.377	4.223	3.853	4.965	3.127	8.851	11.231	2.263	1.77	6.102	CSS0041546
MSTRG.10273.1	0	0	0	0.675	0	0	0	0	0	0	0	0	0	0	1.812	0	0	0	CSS0012668
MSTRG.10274.1	0	0	0	0	0	0	0	0	0	0	0	0	0	0	0	0	3.891	0	CSS0012668
MSTRG.10275.1	0	0	0	0	3.191	0	0	0	0	0	0	0	0	0	0	0	0	0	MSTRG.10275
MSTRG.10276.1	0	0	0.526	1.269	0	0	0.474	1.074	0.501	0	0	0	0	0	0	0	0	0	MSTRG.10276
MSTRG.10277.1	5.239	8.462	6.096	2.994	3.309	6.952	5.879	9.353	4.393	0.437	2.762	4.113	4.572	0.786	2.537	2.812	4.95	7.82	MSTRG.10277
MSTRG.10278.1	0.751	0.867	0.874	0.339	0.445	1.011	0.468	1.829	0	0.706	0.198	0	0	0	3.821	0	0.394	0.51	MSTRG.10278
MSTRG.10280.1	0	0	0.24	0	0.244	0.443	0	0	0.74	1.805	1.085	0	0	0.617	1.795	0	0.432	0	CSS0010850
MSTRG.10281.1	0	0	0.343	0.266	0	0	0	0	0	0.738	0	0	0	1.326	6.851	1.582	0	0	CSS0010850
MSTRG.10282.1	1.548	1.697	2.432	1.187	1.559	1.25	2.317	1.696	0.556	1.745	0.735	1.003	0.912	4.411	2.362	3.22	1.138	3.047	MSTRG.10282
MSTRG.10283.1	4.217	6.812	5.561	4.82	3.996	4.659	4.487	4.312	4.042	2.253	0.949	1.722	3.312	6.071	7.109	4.225	3.365	5.951	MSTRG.10283
MSTRG.10284.1	9.655	3.905	3.486	3.661	4.575	3.928	3.548	4.041	3.847	2.635	2.059	2.453	2.783	5.01	4.95	2.737	4.487	3.828	MSTRG.10284
MSTRG.10285.1	2.184	1.124	1.47	0.218	2.739	0.788	2.588	3.015	3.895	3.73	2.153	2.074	5.036	7.482	0	2.55	1.836	5.358	MSTRG.10285
MSTRG.10286.1	3.827	1.261	0	0.493	0.971	0	0	1.664	0.327	0.684	0	0	0	0	1.589	0.733	0.574	0	MSTRG.10286
MSTRG.10288.1	4.504	6.359	2.029	4.6	5.358	3.235	3.962	4.249	3.139	4.506	1.242	1.131	4.824	1.274	3.227	3.468	3.645	0.72	MSTRG.10288
MSTRG.1029.1	0	0	0	0	0	0	0	0	0	0	0	0	0	3.401	0	0	0	0	CSS0013012
MSTRG.10290.1	2.693	0	0	0.315	0	0	0	0	0	0	0	0.411	0	0	0	2.812	0.367	0	MSTRG.10290
MSTRG.10291.1	0.273	0	0	0	0	0	0	1.659	0	0.682	0	0	0	0	0	0	0.572	2.589	MSTRG.10291
MSTRG.10292.1	0	0	0	0	0	0	0	0	1.745	0	0	0	0	0	3.174	0	0	0	MSTRG.10292
MSTRG.10293.1	0.326	0.482	0	1.743	1.901	1.966	0.407	1.986	0.391	0.817	0	0.769	0.427	0.489	0	2.189	0.356	1.328	MSTRG.10293
MSTRG.10294.1	0.365	6.326	0.425	0	0.446	1.573	1.367	0.445	0	0	0	0	0	0	0	0	0	0	MSTRG.10294
MSTRG.10295.1	0	0.827	0.834	0.324	1.274	0.386	2.683	0	0	0	0	0	0	0	0	0	0	0	MSTRG.10295
MSTRG.10301.1	2.325	1.844	1.691	0.918	2.065	0.469	3.442	2.476	1.393	0.546	0.613	0.513	0	1.089	0	1.365	1.83	0.591	MSTRG.10301
MSTRG.10302.1	0	0	0	0.407	0	0	0.563	0	0	0	0	0	0	0	0	0	0	0	MSTRG.10302
MSTRG.10303.1	0.676	1.17	1.573	0	0.801	1.455	0.843	0.823	0	1.693	0	0	0	0	2.947	0.907	0	0	MSTRG.10303
MSTRG.10304.1	1.877	2.706	3.821	1.27	2.778	1.514	0	0	0	1.762	0.495	0	0.614	0	2.727	0	1.477	0	MSTRG.10304
MSTRG.10306.1	0	0	0	0	0	0	0	0	0	0	0	0	0	0	0	0	0	3.646	CSS0019125
MSTRG.1031.1	0	3.388	0	0	0	0	0	0	0	0	0	0	0	0	0	0	0	0	MSTRG.1031
MSTRG.10310.1	0	0.228	0	0	0	0	0	0	0	0.247	0	0	0	0	0	0	0	0	MSTRG.10310
MSTRG.10311.1	1033.71	1407.22	1504.33	888.664	590.06	756.48	1098.92	898.282	909.262	778.595	1828.48	1759.83	507.338	258.121	260.473	382.346	313.007	164.171	MSTRG.10311
MSTRG.10312.1	3.897	2.398	6.045	0.469	2.154	0.559	3.239	1.897	1.867	1.952	3.835	1.224	1.02	0	0	1.046	0.818	2.115	MSTRG.10312
MSTRG.10313.1	0	0.389	0.392	0.304	0	0	2.94	0	0	0	0	0	0	0	0	0	0	0	MSTRG.10313
MSTRG.10314.1	5.688	0	0	0	0	0	0	0	0	0	0	0	0	0	0	0	0	0	MSTRG.10314
MSTRG.10315.1	0	0	0	0	0	0	0	0	3.31	0	0	0	0	0	0	0	0	0	MSTRG.10315
MSTRG.10316.1	0	0.49	0.494	0	0	0	0	0	1.527	0	0	0	0	0	0	0	0	0	MSTRG.10316
MSTRG.10319.1	1.446	0	0	0.522	2.056	0.311	0.361	3.521	0.693	0	0	0.341	0	0.434	0.42	0	0	0	MSTRG.10319
MSTRG.1032.1	0.506	0	0	0	0	0	0	0	0	6.03	6.318	3.132	1.026	1.725	5.488	3.585	4.14	4.394	MSTRG.1032
MSTRG.10320.1	1.274	1.176	0.89	0.92	0.178	0.823	2.215	0	0.916	0	0	0.3	0.334	1.529	0	0	0.268	0.692	CSS0029119
MSTRG.10321.1	2.829	2.176	0	1.702	1.675	1.015	2.352	0	1.13	0	0	1.666	1.852	1.414	1.37	0	1.485	5.118	MSTRG.10321
MSTRG.10327.1	0.769	0.296	0.696	0.308	0.405	0.368	0.213	0.624	0.716	0.749	2.882	1.61	2.124	0.897	1.986	1.375	1.166	0.116	MSTRG.10327
MSTRG.10328.1	0	0	0	0	0	0	0	0	0	4.6	0	0	0	0	0	0	0	0	MSTRG.10328
MSTRG.10330.1	0.281	2.273	0.655	0	0	0.303	0.351	1.028	1.686	0	0	0.663	0.737	0	3.681	0	0.591	0	MSTRG.10330
MSTRG.10333.1	0.414	0	1.444	1.763	1.715	0	0.258	0	0	1.864	1.391	1.437	3.381	2.171	5.881	0.624	2.568	1.187	MSTRG.10333
MSTRG.10335.1	39.322	0	1.777	0.344	0	0.822	0.476	1.859	0.457	1.912	0.805	0.899	0.5	0.572	0	0.512	0.401	0	CSS0023055
MSTRG.10336.1	0	0	0	0	0	0	0	0	0	0	0	0	0	0	3.997	0	0	0	MSTRG.10336
MSTRG.10340.1	1.585	0.914	3.688	1.907	2.19	0.568	0	1.929	2.215	0	0	0	1.037	5.149	0.384	0	0	5.018	CSS0031322
MSTRG.10341.1	0	0.401	0	0	0	0	3.037	0	0	0	0	0	0	0	0	0	0	0	MSTRG.10341
MSTRG.10342.1	0.591	0.487	0.295	0.914	1.1	0.545	0.211	0.411	0.607	1.48	0.445	0.696	0.663	1.013	3.189	0.566	0.709	1.504	MSTRG.10342
MSTRG.10342.2	0	0	0	0.505	0	0	0	0	0.67	0	0	0	1.099	0	0	0	0.881	6.405	MSTRG.10342
MSTRG.10343.1	2.487	2.954	2.639	2.376	2.166	3.463	3.102	1.959	2.103	1.74	1.08	1.379	1.149	3.62	2.764	0.785	1.459	3.276	MSTRG.10343
MSTRG.10345.1	0.337	1.152	1.467	0.151	0.411	0.832	0.205	1.61	0	0.659	0	0	1.367	0.244	0	0.232	0.513	0.771	MSTRG.10345
MSTRG.10346.1	0	0	0	0	0	0	0	0	3.379	0	0	0	0	0	0	0	0	0	MSTRG.10346
MSTRG.10347.1	0	0	0	0	0	0	0	0	0	0	0	0	0	3.463	0	0.516	0	2.611	MSTRG.10347
MSTRG.10348.1	0	0	0	0	0	0	0	0	0	0	0	0.457	0	1.746	0	0	0	3.686	MSTRG.10348
MSTRG.10349.1	0	0.526	1.59	0	1.619	0.49	1.704	0	0.529	1.711	0.961	2.146	0	0.683	1.986	0	2.391	0.618	MSTRG.10349
MSTRG.10350.1	4.294	9.619	5.444	4.478	7.251	4.816	4.567	5.13	6.701	2.322	2.508	1.98	4.826	4.52	1.747	4.107	1.241	3.044	MSTRG.10350
MSTRG.10351.1	0.867	0.4	0	0.156	0.205	0	0	0	0	2.387	0.548	0.913	0	0.78	1.511	0.698	0.182	2.406	MSTRG.10351
MSTRG.10353.1	0	0	0	0	0	0	0	0	0	0	0.413	0	0	4.107	0	1.575	0	3.717	MSTRG.10353
MSTRG.10355.1	0	0	0	0	3.296	0	0	0	0	0	0	0	0	0	0	0	0	0	MSTRG.10355
MSTRG.10357.1	0	0	0	0	0	0.36	1.251	0	0	0	0	0	0	0	0	0	0	0	CSS0010158
MSTRG.10358.1	0.368	1.7	1.286	0.665	0.873	0	0.919	0.897	1.324	0.461	0	0	1.929	0.552	1.606	1.394	0.773	2.499	MSTRG.10358
MSTRG.10359.1	1.037	3.425	1.454	4.298	3.976	3.021	1.667	3.001	3.153	0	0	0.246	4.029	6.752	4.846	1.705	0.366	3.703	MSTRG.10359
MSTRG.1036.1	0	0	0	0	0	0	0.576	0	0	0	0	0	0	0.693	0	0	0	6.272	MSTRG.1036
MSTRG.10361.1	0.723	0.893	0.798	0.956	0.647	0.493	0.991	1.526	0.726	15.183	7.097	9.279	17.79	26.214	22.538	15.685	19.814	21.587	CSS0006417
MSTRG.10361.2	0.935	0.973	0.547	0.7	0.321	1.056	0	1.462	0.902	4.832	8.572	7.055	9.086	13.645	20.041	6.713	5.95	7.565	CSS0006417
MSTRG.10364.1	0	0	0	0	0	0	0	0	0	0	0	0	0	4.914	0	0	0	0	MSTRG.10364
MSTRG.10368.1	3.525	4.474	4.717	4.294	6.054	5.12	3.077	0.644	6.546	3.752	3.345	4.359	3.922	2.643	6.659	2.365	4.811	3.588	CSS0000105
MSTRG.10372.1	2.551	2.933	3.813	1.756	5.474	2.218	0.634	1.259	1.493	0.585	0.268	0.333	1.173	0.826	0.726	1.127	2.36	1.691	MSTRG.10372
MSTRG.10373.1	0	0	0	0	0	0	0	0	0.717	1.874	0.316	0	0	0	0	0	0	0	MSTRG.10373
MSTRG.10375.1	0	0	0	0	3.309	0	0	0	0	0	0	0	0	0	0	0	0	0	MSTRG.10375
MSTRG.10378.1	1.556	1.554	2.508	1.832	0.447	0.721	2.058	4.669	0.662	0	0	2.634	0	3.232	5.696	0	0.753	4.332	MSTRG.10378
MSTRG.10380.1	3.682	3.097	5.067	4.572	4.339	4.524	2.307	2.025	2.642	5.806	3.973	5.332	0.861	0.552	0.288	2.23	0.974	0.949	MSTRG.10380
MSTRG.10381.1	16.237	7.629	6.953	5.521	9.651	5.003	5.411	5.53	5.336	5.193	4.818	4.342	5.608	4.335	8.297	2.36	2.99	4.317	MSTRG.10381
MSTRG.10387.1	0	0	0	0	0	0	0	0	0.348	0	0	0	0.76	0	0	0	1.828	3.15	MSTRG.10387
MSTRG.10388.1	4.773	6.956	3.963	5.274	7.148	2.92	3.404	3.611	4.977	8.971	4.374	1.389	3.066	11.258	10.81	4.146	3.991	13.836	MSTRG.10388
MSTRG.10390.1	2.616	2.826	0.817	4.397	0	5.455	4.386	6.018	0	1.45	2.096	0.432	0	8.815	5.265	0	10.552	0	CSS0005790
MSTRG.10390.2	4.392	3.574	7.498	1.069	5.918	2.519	0	5.629	4.108	4.094	0.903	3.208	6.069	5.439	8.976	4.825	0	5.014	CSS0005790
MSTRG.10392.1	2.079	2.161	0.51	0	3.023	1.38	3.057	0.957	2.77	1.127	1.056	1.761	0	0.813	2.821	0.452	1.538	0	CSS0005790
MSTRG.10396.1	4.269	4.03	4.606	4.202	5.332	2.422	3.194	4.44	2.324	4.081	2.21	1.828	3.556	5.586	7.443	4.374	5.948	6.635	CSS0005695
MSTRG.10397.1	32.561	3.908	3.941	5.417	5.288	3.064	3.647	3.186	3.873	4.048	2.11	3.082	3.325	6.695	3.803	2.169	2.828	4.178	CSS0005695
MSTRG.10398.1	0.465	0	0	0	0	0.5	0.579	0	1.113	0	0	0	0.608	0	0	0.623	0	0	CSS0005695
MSTRG.10399.1	4.12	3.86	3.383	3.62	5.933	4.321	4.149	3.237	5.218	5.003	3.508	4.163	3.506	10.156	3.962	4.654	2.891	2.753	CSS0005695
MSTRG.104.1	1.395	2.568	1.928	1.791	1.307	2.589	1.024	3.389	1.977	2.152	2.299	1.128	2.268	3.078	5.171	2.984	0.918	1.114	MSTRG.104
MSTRG.10400.1	3.18	3.528	2.233	0.705	2.472	1.166	2.434	0.794	1.986	0	0	0.264	0.767	0.831	0	0.66	0.205	0	MSTRG.10400
MSTRG.10401.1	5.058	5.11	5.583	5.597	8.439	5.356	5.494	6.489	8.335	3.03	2.278	1.2	1.2	0.739	0.926	2.308	0.862	0	MSTRG.10401
MSTRG.10402.1	1.042	3.306	1.515	1.175	2.16	0.561	0.974	0	4.993	0.652	1.099	0	0	0.391	4.164	0	0	3.181	MSTRG.10402
MSTRG.10403.1	8.539	7.063	5.427	5.157	7.532	5.959	4.463	6.21	7.262	5.482	5.46	4.635	2.48	2.164	1.482	5.084	6.397	7.636	CSS0008085
MSTRG.10404.1	0	0	0	0	0	0	0	0	0	2.964	0	0	0	0	0	0	0	0	CSS0008085
MSTRG.10405.1	17.295	2.534	2.396	1.734	3.577	2.363	1.198	1.504	2.631	1.547	1.303	0.97	1.078	3.499	3.391	1.289	2.45	2.235	CSS0008085
MSTRG.10409.1	0	0.536	0	0	0.55	0	0.579	0	0.556	0	0.98	0	2.432	0	0	0	0	0	MSTRG.10409
MSTRG.10410.1	0	3.673	0.463	0	0	0	0	0	0	0	0	0	0	0	0	0	0	0	MSTRG.10410
MSTRG.10415.1	0	0.204	0.206	0	0	0	0	0	1.06	0.222	0	0.208	0.463	3.449	2.828	0.237	0	0.48	MSTRG.10415
MSTRG.10417.1	0	0	0	0	0	0	0	0	0	0	0	0	0	2.51	0	0.374	0	0	CSS0012247
MSTRG.10418.1	2.396	2.638	1.9	2.26	4.385	1.875	2.716	3.314	3.522	3.681	1.378	2.052	2.566	5.715	2.532	2.338	2.515	2.364	CSS0012247
MSTRG.10419.1	0	0	0	0	0	0	0	0	0	0	0	0	0.468	0	3.114	0	0	0	CSS0012247
MSTRG.1042.1	0.313	0	0	0.283	0	0	0.781	0	0	0	0	0	0	0	0	0	0	2.976	MSTRG.1042
MSTRG.10420.1	12.392	10.794	9.7	11.371	17.402	10.168	8.358	16.468	12.079	9.004	5.799	8.771	13.499	18.164	16.328	10.454	10.464	11.953	CSS0012247
MSTRG.10428.1	0.273	0.315	0.159	0	0	0	0	0	1.965	0	0	0	0	0	0	0	0	0	MSTRG.10428
MSTRG.10429.1	0	3.253	0	0	0	0	0	0	0	0	0	0	0	0	0	0	0	0	MSTRG.10429
MSTRG.10430.1	1.981	7.327	1.976	0.573	0.376	1.366	0.792	0.386	1.521	2.385	0.67	1.87	0.831	0.952	0	1.278	0.667	4.308	MSTRG.10430
MSTRG.10431.1	3.787	6.809	7.292	2.647	9.401	5.58	6.696	4.697	4.935	24.505	9.996	9.539	2.759	12.347	15.198	4.867	5.995	13.003	MSTRG.10431
MSTRG.10436.1	0	0	0	0	0	0	0	0	0	0	0	0	0	0	3.426	0	0	0	MSTRG.10436
MSTRG.10437.1	0.243	2.432	0.301	0.209	1.396	0.251	0.885	0.281	0	1.103	0.487	1.089	0.357	0	1.008	0.31	0.971	0	MSTRG.10437
MSTRG.10438.1	0	0	0	0	0	0	0	0	0	0	0	0	0	0	0	0	0.98	0	MSTRG.10438
MSTRG.1044.1	28.453	22.459	18.812	21.669	15.634	18.696	21.058	20.674	14.124	12.896	3.143	7.426	7.851	6.887	6.347	0	11.666	5.251	CSS0029899
MSTRG.10441.1	1.652	4.31	4.575	2.858	3.787	3.428	4.571	4.003	5.393	4.049	3.74	2.776	3.565	3.854	6.082	1.218	2.34	4.247	MSTRG.10441
MSTRG.10442.1	4.275	0	0	0.413	0	0.493	0	0	0	0	0	0	0	0	0	0	0	1.205	MSTRG.10442
MSTRG.10443.1	0	0	0	0	0	0	0	3.311	0	0	0	0	0	0	0	0	0	0	MSTRG.10443
MSTRG.10447.1	5.28	7.51	4.208	5.27	3.295	4.489	2.775	2.032	4.665	5.573	4.399	3.273	6.918	2.92	6.863	1.12	7.3	4.529	MSTRG.10447
MSTRG.10448.1	0	2.844	5.737	2.224	3.65	0.332	0.384	1.501	1.846	0	0.325	2.178	0.403	0.462	2.239	0.43	0	1.673	MSTRG.10448
MSTRG.10449.1	5.497	9.656	5.456	3.812	4.113	4.597	0.421	1.115	2.227	3.963	4.603	1.99	6.322	6.241	2.456	5.668	3.193	2.293	MSTRG.10449
MSTRG.10450.1	3.135	2.773	1.52	1.885	3.208	0.888	1.629	1.908	3.442	0	0.551	0	0	0	1.139	0.701	1.645	0.354	MSTRG.10450
MSTRG.10451.1	0.119	2.584	0.323	1.539	0.866	2.36	3.61	3.631	0.949	0	0	0.287	0.319	0	0	0	0.256	0	MSTRG.10451
MSTRG.10452.1	0	0	0	0	0	0	0	0	0	0	0	0	0	3.096	0	0	0	0	MSTRG.10452
MSTRG.10453.1	0.367	0.423	0.427	0	0	0	0.458	0	0	0	0	0	3.362	0	0	0	0	0	MSTRG.10453
MSTRG.10454.1	0.745	0.43	0	0.336	0	0.802	0.465	0.454	0.447	0.467	0	0	0.976	2.236	0	2	1.174	3.035	MSTRG.10454
MSTRG.10455.1	111.993	133.089	134.674	107.779	113.356	116.141	94.76	111.573	114.762	334.075	325.151	329.929	432.308	436.699	427.184	480.804	462.563	575.177	MSTRG.10455
MSTRG.10456.1	4.237	5.398	6.265	4.378	4.308	5.288	3.251	2.902	3.991	7.815	8.738	8.504	10.25	11.301	13.858	9.251	7.754	6.49	MSTRG.10456
MSTRG.10457.1	18.974	14.019	12.062	9.885	14.545	8.806	8.476	15.195	15.012	13.642	11.571	4.663	11.26	27.51	33.114	21.699	21.864	32.252	MSTRG.10457
MSTRG.10458.1	1.304	3.951	4.332	2.966	0.639	2.856	1.948	1.419	0.702	14.963	13.409	13.637	10.116	5.204	14.892	4.805	6.536	4.537	MSTRG.10458
MSTRG.10458.2	20.696	6.348	6.373	3.311	5.861	2.836	2.293	4.229	3.423	26.383	16.3	16.04	12.47	22.928	20.989	11.367	12.76	20.462	MSTRG.10458
MSTRG.10459.1	4.124	4.441	2.559	2.232	1.954	4.141	3.771	0.669	5.27	4.819	2.029	3.238	4.678	2.886	8.389	4.795	3.463	2.611	MSTRG.10459
MSTRG.10460.1	0	0	0	0	0	0	0	0	0	7.852	8.234	5.853	7.899	7.097	4.986	6.985	4.596	7.546	MSTRG.10460
MSTRG.10463.1	0	0	0	0	0	0	0	0	0	0	0	0	0	1.268	1.229	0	0.444	0	MSTRG.10463
MSTRG.10465.1	0	0	0	0	0	0	0	0	3.63	0	0	0	0	0	0	0	0	0	MSTRG.10465
MSTRG.10466.1	0.987	0.288	0	1.341	0	0	0.308	0.901	0	0.309	0.26	0	0	0	0	0	0.259	3.685	MSTRG.10466
MSTRG.10467.1	1.451	1.116	1.125	0.873	0.175	1.301	0	0.294	2.028	0.303	0	0.57	0.317	0	3.513	0.324	1.523	0	MSTRG.10467
MSTRG.10468.1	0.351	0	0	0	0	0.377	0	0	0	0	0	0	0	0	0	0	2.944	0	MSTRG.10468
MSTRG.10469.1	0.761	1.961	1.783	1.19	0.227	1.017	2.139	3.231	1.37	20.639	19.884	15.566	28.723	33.584	32.659	26.65	26.994	39.203	MSTRG.10469
MSTRG.10470.1	0	0.84	0.424	0	0.418	0	0.908	0	0	2.006	2.576	1.278	5.719	4.368	2.957	8.285	21.327	27.829	MSTRG.10470
MSTRG.10471.1	13.388	19.683	16.208	11.3	12.859	9.529	13.985	7.891	19.725	12.566	13.236	9.603	12.954	25.479	15.672	17.689	13.147	16.318	MSTRG.10471
MSTRG.10472.1	0.219	0.757	1.273	0.987	1.037	0.471	0	1.332	0	0	0.923	0	4.01	0.984	3.179	0.587	0	0.594	MSTRG.10472
MSTRG.10473.1	0	0	0	0	0	0	0	0	0	0	0	0	0	0	0	2.942	0	0	MSTRG.10473
MSTRG.10474.1	0	0	0	0	0	0	0	0	0	0	0	0	0	2.594	3.771	0	0	0	MSTRG.10474
MSTRG.10476.1	0	0	0	0	0	0	0	0	2.755	0	0	0	0	0	0	0	0	0	MSTRG.10476
MSTRG.10477.1	6.771	7.784	6.092	4.754	5.639	2.96	2.81	2.773	2.456	2.448	1.539	0.507	1.472	3.664	3.613	2.05	2.166	0.447	CSS0037433
MSTRG.10481.1	0	0.446	0	0	1.405	0.832	0	0	0	0	0	0	0	0	0	0	0	0	MSTRG.10481
MSTRG.10484.1	0.147	0	0.514	0	0	0.159	0	1.076	0	3.136	0.932	0.694	0.386	1.547	1.499	0	0.464	0.8	MSTRG.10484
MSTRG.10486.1	0.054	0.063	0.316	0.049	0.064	0	0.203	0	0	0.681	0.917	0.448	0.641	0.815	3.398	0.803	1.313	0.812	MSTRG.10486
MSTRG.10488.1	0	0	0.12	0	0	0	0	0	0	0.259	0.218	0	0	1.704	0.45	0	0.759	2.102	MSTRG.10488
MSTRG.10489.1	0	2.014	1.902	0.728	1.467	1.006	0	0.842	0	0.704	1.424	0.692	0.515	0.712	0	0.528	1.412	1.124	CSS0049468
MSTRG.10489.2	10.5	7.909	8.878	6.946	5.316	7.938	3.472	2.909	3.096	1.184	1.244	3.038	1.635	3.665	3.987	3.424	1.096	2.993	CSS0049468
MSTRG.10491.1	10.358	18.644	14.853	11.556	17.789	12.385	10.623	19.712	10.369	3.976	1.518	2.544	0.547	5.045	2.649	1.812	2.748	5.746	MSTRG.10491
MSTRG.10492.1	0	0.977	0	0.797	0	0.304	0	0	0	2.503	0	0	0	0	0	0	0	0.383	MSTRG.10492
MSTRG.10493.1	0	0	0	0	0	0	0	0	0	0.391	1.646	1.839	3.27	0	0	0	0	0	MSTRG.10493
MSTRG.10494.1	0	0	0	0	0	0	0	0	0	0.84	3.892	5.533	3.075	3.522	3.413	0.45	1.057	4.554	MSTRG.10494
MSTRG.10495.1	4.551	5.859	4.494	5.154	8.77	8.497	4.508	2.808	3.73	19.147	15.17	17.174	4.215	7.473	4.148	4.644	5.066	2.833	MSTRG.10495
MSTRG.10496.1	6.308	6.69	4.997	5.886	6.52	6.167	5.282	8.758	8.539	9.021	5.387	7.45	1.285	3.241	1.448	1.807	1.898	2.401	MSTRG.10496
MSTRG.10497.1	0	0	0	0	0	0	0	2.841	0	0	0	0	0	0	0	0	0	0	MSTRG.10497
MSTRG.10498.1	1.293	0.924	1.147	0.333	0.948	0.464	0.307	0.075	0.148	1.851	1.429	2.394	2.258	3.879	1.521	0.992	1.94	2.674	MSTRG.10498
MSTRG.1050.1	0	0	0	0	0	0	0	0	0	0	0	0	0	0	4.09	0	0.369	0	CSS0009660
MSTRG.10500.1	0	0	0	0	0	0	0	0	0	0	0	0	0	0	0	0	0	4.252	MSTRG.10500
MSTRG.10502.1	1.429	2.203	0.729	0.92	0.963	1.731	0.231	0.456	0.406	0.246	0.358	0	0.555	1.771	0.493	0	0.363	1.152	CSS0045662
MSTRG.10503.1	0.706	0.788	0.538	0.822	1.068	0.516	0.995	0	1.285	1.858	0.403	2.072	1.216	0.171	3.197	1.834	0.837	0.669	MSTRG.10503
MSTRG.10505.1	0	0	0.398	0	0.405	1.294	0	0	0	0	0	0	0	0	0	0	0	4.636	MSTRG.10505
MSTRG.10506.1	0	0	0	0	0	0	3.236	0	0	0	0	0	0	0	0	0	0	0	MSTRG.10506
MSTRG.10508.1	4.251	3.779	1.858	0.786	4.442	0.988	0	0	0	6.972	2.376	2.04	0	1.071	0	2.559	0.375	3.669	MSTRG.10508
MSTRG.10516.1	0	0	0	0	0	0	0	0	0	1.719	0	0	0	0	0.665	0.614	0.481	0	MSTRG.10516
MSTRG.10517.1	0.393	0	0	0	0	0.564	0	0	0	0.984	0	0.154	0.514	1.571	0.381	0	0.687	0.533	MSTRG.10517
MSTRG.10518.1	17.949	0	0.468	0	0	0	0	0	0	1.509	0.282	0	0.175	0.402	0	0.18	0.422	1.454	MSTRG.10518
MSTRG.10519.1	0	0	0	0	0	0	0	0	0	0	0	0	0	0	4.689	0	0	0	MSTRG.10519
MSTRG.10520.2	0.988	0.535	0	0	0.437	0	0.439	0	0.776	0	0.575	0	2.445	0	3.325	0	4.731	4.007	CSS0001828
MSTRG.10520.3	1.79	2.02	0.195	0.341	0.623	0.666	0.859	0.986	1.788	0.325	0.323	0.729	0	3.056	0	1.204	0.216	3.529	CSS0001828
MSTRG.10522.1	5.557	4.825	4.416	2.722	5.316	5.004	3.842	4.165	5.942	2.465	0.329	0.607	1.13	1.433	1.718	1.642	3.765	1.049	MSTRG.10522
MSTRG.10523.1	0	0.475	0	0	0.488	0	0	0	0	0	0.434	0	0	0	0	0	0	0	MSTRG.10523
MSTRG.10527.1	9.044	1.798	8.711	2.39	2.578	7.874	0	8.478	2.406	0	0.682	0	2.63	4.597	1.554	1.976	0	2.768	MSTRG.10527
MSTRG.10527.2	16.939	7.612	2.263	7.544	8.677	0	6.917	0	5.217	2.192	0.7	1.275	0	0	0	0	2.207	0	MSTRG.10527
MSTRG.10528.1	12.2	0.88	1.479	0.459	0.602	0.82	0.317	2.785	1.522	0.318	1.876	0.299	1.331	1.143	2.216	1.364	1.067	4.829	MSTRG.10528
MSTRG.10535.1	0	0.74	0	0	0	0	0	0	0	0	2.029	0	0.42	0	0	2.152	0.337	0	CSS0045053
MSTRG.10542.1	0	0	0.376	0	0	0	0	0.393	0.774	0	0	0	0	0	0	0	0	5.202	CSS0020395
MSTRG.10543.1	0.551	0	0	0	0	0	0.693	0	0	0	0	0	0	0	0	0	0	0	CSS0020395
MSTRG.10547.1	0	0	0	0	0	0	0	0	0	0	0	0	0	3.113	0	0	0.445	0	MSTRG.10547
MSTRG.10549.1	1.162	0.935	2.76	1.247	1.126	3.794	1.639	0	0.607	0	3.473	0.247	0.276	0	0	0	2.048	1.938	MSTRG.10549
MSTRG.10549.2	6.965	12.983	5.311	6.668	10.058	5.029	6.857	5.172	4.264	12.073	7.251	9.175	7.629	6.617	11.399	5.043	3.879	4.863	MSTRG.10549
MSTRG.10550.1	6.077	3.047	5.594	2.843	4.105	4.615	4.247	3.304	3.94	3.826	3.037	2.402	3.323	4.319	1.625	3.868	2.921	3.913	MSTRG.10550
MSTRG.10550.2	6.006	4.738	4.423	3.436	2.006	2.365	3.087	2.573	1.834	3.198	2.472	2.173	2.085	4.226	4.514	1.553	3.211	4.12	MSTRG.10550
MSTRG.10554.1	9.37	10.055	7.485	5.654	9.736	8.726	7.606	13.109	6.399	0.375	0.308	1.416	0.406	4.487	0.606	0.786	2.658	1.996	MSTRG.10554
MSTRG.10555.1	3.528	6.415	3.747	3.514	3.642	1.081	1.789	6.892	1.474	1.54	0.865	0.966	1.669	1.23	5.064	1.1	1.506	1.391	MSTRG.10555
MSTRG.10557.1	0	0	1.598	0.413	0	0.985	0	0	0	0.573	0	0	0	0	1.33	1.843	0.481	2.485	MSTRG.10557
MSTRG.10558.1	0.787	1.901	1.593	0.764	1.498	0.962	1.053	1.105	1.166	0.856	1.535	1.146	0.897	1.797	1.226	0.657	0.506	1.534	MSTRG.10558
MSTRG.10558.2	0.852	0.669	0.209	2.078	1.263	2.027	0.961	2.213	0.644	0.965	3.211	1.998	1.503	0.919	2.246	0.988	0	1.015	MSTRG.10558
MSTRG.10559.1	7.382	8.839	13.127	7.98	9.321	9.142	8.684	10.512	14.935	5.93	5.948	6.234	5.379	3.446	5.262	3.457	4.533	2.174	CSS0005939
MSTRG.10561.1	65.423	0	1.276	0.33	0	0.393	0	0.445	0	0	0	1.722	0	0	0	0	0	0	CSS0005939
MSTRG.10562.1	1.94	2.686	1.355	3.501	0	5.428	0.968	2.362	0.465	4.373	0.409	2.742	0	2.909	1.128	2.083	2.037	11.585	MSTRG.10562
MSTRG.10563.1	1.637	1.288	1.299	1.142	1.499	0.881	1.485	1.631	0.446	1.211	0.863	1.841	0.877	0.223	0.865	1.298	0.859	1.313	MSTRG.10563
MSTRG.10564.1	0	0	0	0	0	0	0	0	3.202	0	0	0	0	0	0	0	0	0	MSTRG.10564
MSTRG.10565.1	0	0	0	0	3.647	0	0	0	0	0	0	0	0	0	0	0	0	0	MSTRG.10565
MSTRG.10567.1	0	0	0	0	0.309	0.281	0	0	0.626	0	0	0.615	1.026	2.742	3.678	0	1.097	3.86	MSTRG.10567
MSTRG.10569.1	0	0.471	0	0	0	0	0	1.6	0	0	0	0	0.19	0.625	2.227	0	0.462	0.117	MSTRG.10569
MSTRG.10575.1	1.559	1.434	2.267	2.813	2.465	2.096	1.574	2.832	3.268	0	0	0.918	1.53	3.506	0	1.568	0	0.529	MSTRG.10575
MSTRG.10576.1	0	0	0	0	0	0	0	2.02	0	0	0	0	0	0	0	0	0	0	MSTRG.10576
MSTRG.10577.1	0	0	0.496	0	0	0	2.128	0	0	0	0	0	0	0	3.1	0	0	0	MSTRG.10577
MSTRG.10578.1	0	1.661	0	0	0	0	0	0	0.431	1.352	0	0	0.471	0	4.184	0	0	0	MSTRG.10578
MSTRG.10579.1	1.924	1.567	1.383	0.868	0.469	0.548	1.059	2.274	2.17	0.142	0	0.133	0	0.17	0.493	0	0	0.23	MSTRG.10579
MSTRG.1058.1	0	0.276	0.562	0.222	0	0	0	0.865	0.284	0.593	0	0.564	0	0	0	0	0	0	MSTRG.1058
MSTRG.10580.1	0.955	1.187	1.026	1.393	0.871	0.395	1.466	0.984	3.874	0	0	0	0.192	0.11	0	0	0.54	0	MSTRG.10580
MSTRG.10581.1	0	0.411	0	0.321	0.421	0.383	0	1.3	1.279	0.446	0	0	0	0	0	0	0	0	MSTRG.10581
MSTRG.10582.1	1.758	3.012	2.423	0.918	0.986	0.946	1.911	2.535	3.049	0.174	0.098	0	0.303	0	0.941	0.124	0.194	0.439	MSTRG.10582
MSTRG.10583.1	2.466	2.045	2.825	1.356	2.282	1.368	2.403	2.064	2.308	0.627	0.163	0.318	0.101	0.289	1.176	0.103	0.162	0.105	MSTRG.10583
MSTRG.10584.1	24.287	12.174	9.949	9.11	11.097	8.189	7.184	11.516	12.786	5.201	3.197	3.75	2.977	4.592	5.243	2.36	3.183	3.127	MSTRG.10584
MSTRG.10586.1	0	0	0	0	0	0	0	0	0	0	0	0	3.192	0	0	0	0	0	MSTRG.10586
MSTRG.10587.1	0	0	0	0	0	0	0	0	0	0	0	0	0	0	0	2.865	0	0	MSTRG.10587
MSTRG.10589.1	0	0.559	0	0.219	0	0	0	0	0	0	0	0	0	0	5.284	0	0	0	MSTRG.10589
MSTRG.10590.1	0	0	0	0	0	0	0	0	0	0	0	0	0	0	1.178	0	3.12	0	MSTRG.10590
MSTRG.10591.1	0	0	0.275	0	0	0	0	0	0	0	0	0	1.239	2.129	0	0	0	0	MSTRG.10591
MSTRG.10593.1	0.164	0.569	0.191	1.186	0	0	0	0	0.59	0	0	0	0	0.246	3.342	0.22	0.345	0.223	MSTRG.10593
MSTRG.10594.1	0	0	0	0	0	0.655	0	0.37	0	0	0	0	0	0.456	4.862	0	0	0	MSTRG.10594
MSTRG.10595.1	0	0	0	0	0	0	0	0	0	0	0	0	0	0	4.796	0	0	0	MSTRG.10595
MSTRG.10596.1	1.858	3.275	2.011	0.591	0.787	0	0.979	0	0.556	0	0	2.188	1.216	2.215	0	0.586	0	0	MSTRG.10596
MSTRG.10597.1	9.567	11.262	13.388	9.327	10.328	8.856	5.709	7.433	7.2	8.891	8.273	7.631	10.429	8.81	9.287	6.242	7.01	6.223	MSTRG.10597
MSTRG.10597.2	23.353	26.752	26.021	15.035	14.92	14.39	19.036	17.077	14.829	28.128	22.429	22.263	29.096	32.128	31.429	21.452	23.584	22.874	MSTRG.10597
MSTRG.10600.1	0.417	0	0.971	0.376	0.494	0.449	0	0	0	0	0	0	0	0	0	1.679	2.628	0	MSTRG.10600
MSTRG.10601.1	2.51	2.896	3.317	0.324	0.76	1.543	0.894	0.436	0.859	0	0	1.689	3.285	0	0	0	0	1.946	MSTRG.10601
MSTRG.10604.1	159.126	0	0.49	0	0	0	0	0	0	0	0	0	0	0	0	0.565	0	3.999	CSS0022084
MSTRG.10605.1	0.259	0	2.11	1.169	0.921	0.557	0.646	0.631	0.31	0	0	1.526	1.356	1.165	0	1.39	0	5.273	CSS0022084
MSTRG.10606.3	3.443	2.428	3.338	1.035	1.133	2.881	1.193	2.561	2.291	1.916	4.235	2.703	1.502	8.318	1.946	4.106	6.827	1.038	CSS0031095
MSTRG.10607.1	0.706	0.218	0.288	0.122	1.617	1.185	0.332	0	0.586	3.143	0.299	0.436	3.864	7.698	4.842	2.123	2.853	3.28	MSTRG.10607
MSTRG.10614.1	7.045	8.896	9.751	8.301	5.223	9.685	7.005	11.059	20.917	24.761	21.766	22.265	7.804	15.169	10.5	8.452	15.695	16.291	MSTRG.10614
MSTRG.10615.1	2.01	0.387	3.812	0.929	0.794	1.442	1.88	1.223	0.803	1.258	0.177	0.789	1.754	0.502	1.217	1.124	3.868	2.045	MSTRG.10615
MSTRG.10616.1	0	1.592	1.606	0	0	0	0	1.12	0.551	2.88	0.97	2.167	0.602	0.69	3.342	0.617	0.966	3.071	MSTRG.10616
MSTRG.10617.1	0	0	0	0	0	0	0	0	1.056	2.759	4.182	4.152	12.69	14.702	21.13	6.503	14.113	17.34	MSTRG.10617
MSTRG.10618.1	3.411	0.893	1.351	0.931	0.458	0.139	0.483	0.157	0.155	1.454	0.68	2.127	0.675	2.708	0.562	1.385	1.49	1.05	MSTRG.10618
MSTRG.10620.1	4.861	1.869	0.72	4.637	7.001	4.01	4.695	3.156	9.798	2.406	0	0.382	0	0	0	0.435	0	0	MSTRG.10620
MSTRG.10621.1	0	3.033	1.147	0.889	0	0	0	0	0.185	0.502	0	1.935	0	1.444	0	0	1.035	0	MSTRG.10621
MSTRG.10624.1	0	0	0	0	0	0	0	0	0	0	0	0	0	4.221	0	0	0	0	MSTRG.10624
MSTRG.10626.1	6.167	8.028	9.53	4.863	5.801	6.824	8.678	8.201	8.023	13.975	8.102	8.823	3.664	7.13	10.819	7.258	6.536	6.119	MSTRG.10626
MSTRG.10626.2	0.822	0	0	0.709	1.272	0	0	0.282	0.238	0	0	0	0.333	0	0	0	0	0	MSTRG.10626
MSTRG.10627.1	0.165	0.572	0.961	0.149	0.391	0	0	0.402	0	0.207	1.045	0	0.649	0.248	1.44	0.222	0.173	2.465	MSTRG.10627
MSTRG.10627.2	0	0	0.351	1.631	0	0.972	0	0.367	0	1.886	0	0.355	0	0	0	2.83	0.633	0	MSTRG.10627
MSTRG.10628.1	0.106	0.367	0.74	0.191	0.251	0.342	0.264	0.516	0.254	0	0.112	0.749	1.248	3.972	0	0.711	0.779	1.869	MSTRG.10628
MSTRG.10629.1	0	0	0	0	0	0	0	0	1.4	0	0.822	0.918	0	0	0	0	0	4.23	MSTRG.10629
MSTRG.10632.1	0	0	0.314	0	0	0.291	0	0	0	0.338	0.285	0	0	4.052	0	0	0.284	0	CSS0017161
MSTRG.10633.1	0.582	0	0	0	0.689	0.313	0.363	1.063	0	0	0	0.686	0	0	4.652	0.39	2.75	0	CSS0017161
MSTRG.10635.1	0.582	0	1.087	2.019	1.081	2.179	0	0.614	0	1.088	1.636	0.502	0	0	4.42	0.286	0	6.303	MSTRG.10635
MSTRG.10637.1	3.658	4.927	3.966	2.287	1.001	1.951	3.546	3.528	0.591	5.148	4.135	3.793	4.439	4.692	12.468	4.767	6.306	7.896	CSS0040934
MSTRG.10639.1	65.265	0.779	0.786	0.203	0.267	0.969	0.561	1.918	0.539	1.409	0.949	0	1.473	1.012	0.654	2.416	0.473	3.054	CSS0040934
MSTRG.10640.1	0	0	0	0	4.275	0	0	0	0	0	0	0	0	0	0	0	0	0	MSTRG.10640
MSTRG.10644.1	0	0	0	0	0	0	0	0	0	0	0	0	0	0	0	0	0	3.656	CSS0033637
MSTRG.10647.1	233.894	0	0	0	0	0	0	0	0	0	0	0	0	0.693	0	0	0	0	MSTRG.10647
MSTRG.10648.1	220.489	0	0	0	0	0.497	0	0	0	0	0	0	1.21	0	0	0	0	0	MSTRG.10648
MSTRG.10649.1	4.198	7.661	0	1.227	2.678	3.127	0.403	1.973	1.253	0	0	0	0	0.484	2.816	0.433	0	0.876	MSTRG.10649
MSTRG.10650.1	0	0	0	0	0.231	0.21	0	0	0	0	1.062	0.459	1.02	2.921	0	0.784	0	2.99	MSTRG.10650
MSTRG.10651.1	0	0	0.15	0	0	0	0	0	0	1.132	0.545	0.304	1.184	3.68	3.191	1.213	0.136	0.175	MSTRG.10651
MSTRG.10652.1	0.068	0	0	0	0	0	0	0	0	9.69	6.371	6.476	6.754	12.827	13.219	6.74	8.125	4.312	MSTRG.10652
MSTRG.10652.2	0	0.24	0	0	0	0	0	0	0.125	0	0	0	0	0	0	0	0	0.592	MSTRG.10652
MSTRG.10653.1	1.858	0	0	0	0	0	0	0	0	2.327	0	0	0	0	0	0	0	0	MSTRG.10653
MSTRG.10654.1	97.535	0	0	0	0	0	0	0	0	0	0	0	0	0	0	0	0.425	0	MSTRG.10654
MSTRG.10657.1	7.553	14.337	8.809	5.752	12.791	9.75	7.862	12.559	11.439	3.946	3.578	1.427	3.065	4.013	5.654	3.386	4.326	2.303	MSTRG.10657
MSTRG.10658.1	4.851	7.98	4.829	2.916	2.185	4.465	5.143	6.525	4.787	4.042	1.216	3.802	2.716	6.914	11.495	0.928	5.596	1.564	MSTRG.10658
MSTRG.10659.1	0	0.291	0	0	1.029	0.641	0	0	0	2.954	0	0	1.496	0	0	0.606	0	0	MSTRG.10659
MSTRG.10660.1	0.796	1.377	0	0	0.108	0.856	0	0	1.43	0	0	0	0	0	0	0	0	1.62	MSTRG.10660
MSTRG.10661.1	0.431	0	1.002	1.554	1.02	0	2.148	0.524	0	0	0	0	0	0	0	0	0	0	MSTRG.10661
MSTRG.10662.1	1.469	1.846	2.01	1.366	1.691	3.553	2.142	0.859	2.823	2.748	1.219	1.343	1.544	1.642	4.057	0.523	1.251	3.243	CSS0048928
MSTRG.10664.1	0	0	0	0.454	0.149	0.271	0.314	0.153	0	0.946	0.796	0.445	1.648	0	0	0.845	1.586	0	MSTRG.10664
MSTRG.10666.1	0	0	0.326	0	0	0	0	0	0	5.606	2.36	1.648	4.395	6.713	20.736	1.126	2.056	9.492	CSS0020428
MSTRG.10667.1	0	0	0	0	0.524	0	0	0	0	3.326	0	0	0	0	0	0	0	0	CSS0020428
MSTRG.10668.1	0	1.49	0	0	0	0	0	0	0	0	0	0	0	0.646	0	0	0	0	MSTRG.10668
MSTRG.10671.1	0	0.581	0	0.49	0	0	0.267	0.222	0	0	0	0	0	0	0	0	0	0.957	MSTRG.10671
MSTRG.10672.1	1.351	1.559	0.91	2.631	3.285	2.295	0.621	0.866	2.385	0.801	0.375	0.67	2.048	0.213	0.827	0.095	0.597	0.579	MSTRG.10672
MSTRG.10679.1	0	0	0	0	0	0	0	0	0	0	0	0	0	0	0	0	0	5.376	MSTRG.10679
MSTRG.1068.1	0.868	0	0	0	0.846	0	1.443	0	0	2.535	2.614	1.363	0	0.434	2.522	3.881	1.822	3.026	MSTRG.1068
MSTRG.10681.1	0.173	0.599	0.805	0	0.41	0.745	0	0.842	0	0.433	0	0	0	0	3.268	0	0.545	1.174	MSTRG.10681
MSTRG.10682.1	0	0.806	0.813	0	0	0	0	0	0	0	0	0	0	0	0	0	1.1	3.317	MSTRG.10682
MSTRG.10688.1	5.45	3.948	2.949	3.659	4.804	3.764	3.635	2.469	3.492	6.03	4.945	4.18	2.489	2.471	1.842	4.081	3.992	7.911	MSTRG.10688
MSTRG.10689.1	0	0	0	0	0	0	0	3.924	0	0	0	0	0	0	0	0	0	0	MSTRG.10689
MSTRG.1069.1	0	0	0	0	0	0	0	0	2.755	0	0	0	0	0	0	0	0	0	MSTRG.1069
MSTRG.10690.1	0	0.389	0.392	0	0	0.725	0	0	1.267	1.168	0	0.397	0.441	0	0	0.452	0	6.398	MSTRG.10690
MSTRG.10693.1	0.462	0	0	0	0	0	0	0	0	0	0	0	0	0	1.343	0	0.485	0	MSTRG.10693
MSTRG.10694.1	0.313	0	0.751	0.848	0	0	0.781	0.763	0	0	0	0.738	0	0	0	0	0	0	MSTRG.10694
MSTRG.10696.1	0	0	0	0.387	1.015	0	0	0	0	1.052	0.452	0.505	0.561	0	0	0	0	3.49	MSTRG.10696
MSTRG.10697.1	4.526	6.877	5.564	4.129	4.978	3.454	4.323	5.047	4.349	8.231	5.919	5.464	7.603	8.61	4.2	3.88	4.916	5.241	CSS0019463
MSTRG.10698.1	0	0	0	0	0	0	0	0	0	0	0	0	0	0	0	0	0	3.432	MSTRG.10698
MSTRG.10699.1	1.766	2.227	1.133	4.512	4.655	2.485	0.896	1.335	0.477	0.334	0.742	0	0.256	0.398	1.158	0.891	0.732	0.18	MSTRG.10699
MSTRG.10709.1	0.865	0	0.503	0.39	1.537	2.327	0.539	0	1.036	0	0	0	0	0	3.143	0	0	0	CSS0001442
MSTRG.10710.1	0	1.571	0.396	0.614	1.21	0	1.273	0	0.816	2.984	0	0	0	0	0	0	0	0	MSTRG.10710
MSTRG.10712.1	0	0	0	0	0	0	0	0	3.697	0	0	0	0	0	0	0	0	0	MSTRG.10712
MSTRG.10713.1	9.401	10.877	6.684	13.696	17.976	5.927	8.538	9.531	13.531	2.552	1.53	0.728	2.074	10.354	6.497	4.298	2.013	4.77	MSTRG.10713
MSTRG.10715.1	14.855	17.392	13.124	11.878	20.749	20.519	14.998	23.656	18.218	6.233	6.348	4.295	6.052	11.257	13.695	8.033	5.272	4.61	MSTRG.10715
MSTRG.10717.1	6.778	10.73	2.223	5.692	4.768	4.894	4.216	7.084	8.196	0.843	0.291	0.799	1.802	0	0	2.419	2.065	0.363	MSTRG.10717
MSTRG.10720.1	5.029	0	0	0	0	0	0	0	0	0	0	0	0	0	0	0	0	0	MSTRG.10720
MSTRG.10721.1	0.164	4.272	8.856	4.681	2.487	3.718	4.894	6.863	2.29	1.917	1.243	3.352	1.836	1.526	1.851	1.796	1.874	0.059	MSTRG.10721
MSTRG.10721.3	0	2.36	2.408	0.31	1.464	0.756	0.866	1.394	1.675	0.152	0.439	0.671	0.088	0	0.608	0	0.663	0	MSTRG.10721
MSTRG.10724.1	0.376	0	0	0.339	0	0.982	0	1.994	2.52	0.47	0.396	0	0.497	1.127	5.459	1.512	0	2.549	MSTRG.10724
MSTRG.10725.1	0	3.232	0	0	0	0	0	0	0	0	0	0	0	0	0	0	0	0	MSTRG.10725
MSTRG.10726.2	0.131	0	0	0.123	0	0.141	0	0	0	0.089	0.723	0.162	0.804	0.859	1.813	0.179	0.289	1.398	CSS0037847
MSTRG.10727.1	0	0	0	0.551	0	0	0	2.972	0	0	0	0	0	3.661	0	0.819	0	0	CSS0037847
MSTRG.10729.2	0	0	0	0	0	0.201	0	0	0	0	0	0	0.976	0	0	0	0	1.517	CSS0027384
MSTRG.10730.1	0	0.504	0	0	0	0	0	0	0	0	0	0	2.286	0.327	0	0	0.229	0	CSS0027384
MSTRG.10731.1	0	0.428	2.592	0	1.319	0.799	1.852	0	0.445	0	0	0	0	0	0	0	0	0	MSTRG.10731
MSTRG.10732.1	0.348	4.179	0	0.942	0	0.749	0	2.783	0	0	0.734	0.41	0	0	0	0	0.731	0	MSTRG.10732
MSTRG.10735.1	0.577	0.653	0.329	0.791	0.479	0.657	0.425	0	0	0	0	0	1.886	0	0.831	0	0.889	1.242	MSTRG.10735
MSTRG.10736.1	2.573	3.393	2.855	2.322	1.742	2.395	0.229	0.671	0.938	0	1.523	0.216	0.722	0	0	0	0	0.748	MSTRG.10736
MSTRG.10738.1	14.292	18.333	17.242	14.958	26.711	16.588	11.72	18.645	14.126	17.32	9.072	13.293	15.358	15.169	19.925	12.534	12.919	9.928	MSTRG.10738
MSTRG.1074.1	0	0	0	0	0	0	0	0	0	0	0	0	0	0	0	0	0	3.091	CSS0011254
MSTRG.10742.1	0	0.644	1.623	0.755	0	0.901	1.739	2.038	3.342	0	0	0	0	0	0	0	0	0	MSTRG.10742
MSTRG.10744.1	0	0	0	0	0	0	0	3.253	0	0	0	0	0	0	0	0	0	0	MSTRG.10744
MSTRG.10746.1	0.907	1.046	3.165	1.636	0	0.488	5.088	1.656	0.543	0	0	0	0	0	0	0	0	0	CSS0047143
MSTRG.10747.1	3.438	3.542	6.093	3.102	4.654	2.099	1.378	1.196	2.904	0	0.277	0.289	0.161	0	0	0	0	0	MSTRG.10747
MSTRG.10749.1	2.068	0	0	0	0	0	0	0.503	0	0	0	0.487	0	0	0	1.11	0.434	0	MSTRG.10749
MSTRG.1075.1	0	0	0.904	0	0.35	0.557	1.292	1.261	0.621	0.324	0.273	0.305	0	0	4.517	0	0	0	MSTRG.1075
MSTRG.10750.1	0.347	1.6	0.403	0	0	0	0	0	0	3.039	0	0	0	0	0	0	0.364	0.941	MSTRG.10750
MSTRG.10752.1	0	0	0	0.532	0.698	0	0	0	0	0	0.311	0	0	1.326	0	0.395	0	1.999	MSTRG.10752
MSTRG.10753.1	0	0.341	1.032	1.067	0.35	2.226	1.474	0	2.479	0	0.312	0	0	0	0	0	0.31	0	MSTRG.10753
MSTRG.10754.1	0	0	0	0	0	0	0	0	0	0	0	0	0	0	0	0	0	2.942	MSTRG.10754
MSTRG.10759.1	0	0.354	0	0	0	0.33	0	0	0	0	0	0	0	3.224	0	0	0	0	MSTRG.10759
MSTRG.1076.3	13.772	12.797	9.985	9.061	8.337	10.204	9.189	6.297	8.385	7.371	5.941	5.514	8.734	10.621	9.318	6.06	7.563	9.357	CSS0021401
MSTRG.10760.1	0	0	0	0	0	0	0	0	0	0	0	0.933	0	2.376	0	0	0	0	MSTRG.10760
MSTRG.10761.1	0	0	0	0	0	0	0	0	0	0	0	0	0	0	1.575	0	0	0.49	MSTRG.10761
MSTRG.10762.1	0	1.936	0	0	0	0	0	0	0	0.42	0	0	0	1.006	5.364	0	0	0	MSTRG.10762
MSTRG.10763.1	0	1.632	0	0.213	0	0.507	0	0	0	0	0.994	1.388	0.617	3.888	1.37	0.949	0	0	MSTRG.10763
MSTRG.10764.1	0.314	0.155	0.104	0.121	0.213	0.145	0.224	0	0.108	1.012	0.426	0.317	0.176	1.279	1.696	0.422	0.377	0.974	MSTRG.10764
MSTRG.10765.1	1.56	3.369	1.297	0.201	0.792	0.485	3.058	1.628	0.267	1.396	0.705	0.788	1.459	1.003	3.887	0.299	0	0.907	MSTRG.10765
MSTRG.10766.1	0	0	0	0	0	0	0	0	0	0.537	0	0	0	0	0	0	0	1.745	MSTRG.10766
MSTRG.10767.1	0	0	0	0	0	0	0	0	0	0	0	0	0.187	0.947	0	0	0	0	MSTRG.10767
MSTRG.10768.1	0.094	0	0	0	0	0	0	0	0	0	0	0	0	0	0	0	0	0	MSTRG.10768
MSTRG.10769.1	0.078	0.632	0.182	0.494	0	0.337	0.488	0.095	0.281	0.294	0.083	0.829	0.205	3.286	0	0.21	0.329	0	MSTRG.10769
MSTRG.10770.1	0.727	1.958	0	0.437	0.287	0	3.627	0.59	0.29	2.428	0.511	0	0.952	0.363	0.704	0.65	0	0.329	MSTRG.10770
MSTRG.10771.1	0	0	0	0.851	0	0	0	0.574	0	0	0	0	0	0	0	0	0	0	MSTRG.10771
MSTRG.10773.1	0.924	0.213	0.43	0.167	0.876	0.597	0	0	0.222	0.463	0.39	0	0	0	0	0.496	0.776	0	MSTRG.10773
MSTRG.10774.1	0	0	0	0	0	0	0	0	0	0	1.069	0.185	0.206	0	0	0.422	0.193	0	MSTRG.10774
MSTRG.10775.1	1.827	3.718	3.993	2.147	2.466	2.591	2.844	2.535	2.198	1.924	2.457	1.051	1.298	1.338	1.45	1.064	1.197	1.984	MSTRG.10775
MSTRG.10776.1	0.515	3.154	0.53	5.343	2.466	4.431	16.246	21.827	13.66	0	0	0	0	0	1.324	0	0	0	MSTRG.10776
MSTRG.10778.1	0	0	0	0	3.131	0	0	0	0	0	0	0	0	0	0	0	0	0	MSTRG.10778
MSTRG.10779.1	8.87	10.127	9.075	10.026	8.976	6.359	6.491	8.086	9.629	8.736	2.834	1.684	4.151	4.61	15.881	0.843	7.394	17.75	MSTRG.10779
MSTRG.10780.1	9.031	12.189	10.8	7.235	8.914	5.37	7.793	10.182	6.079	10.678	5.556	7.028	6.407	10.419	16.506	9.37	14.996	13.114	MSTRG.10780
MSTRG.10781.1	0.502	0.623	2.079	0.619	2.851	0.684	2.335	0.384	0	0.9	0	0.529	0.388	2.051	0.862	1.527	1.91	0.46	MSTRG.10781
MSTRG.10783.1	0.385	0	0	0	0.228	0.207	0.48	0.361	0	0	0	0	0	0.294	0.28	0.258	0	0.261	MSTRG.10783
MSTRG.10784.1	15.93	0	0	0	0	0	0	0	0	0	0	0	0	0	0	0	0	2.441	MSTRG.10784
MSTRG.10785.2	5.478	4.496	4.746	4.784	4.977	4.966	4.572	4.782	4.906	3.915	2.905	3.024	2.592	3.729	5.243	3.782	1.788	2.553	MSTRG.10785
MSTRG.10787.1	0	0	0	0	4.445	0	0	0	0	0	0	0	0	0	0	0	0	0	MSTRG.10787
MSTRG.10788.1	7.828	4.574	2.54	2.107	3.103	1.409	1.976	2.126	1.569	2.186	1.381	0	0	3.273	1.903	0.843	0	2.826	MSTRG.10788
MSTRG.10789.1	0	0	0	0	0	0	0	0	0	0	0	0	0	0	3.199	0.492	0	0	MSTRG.10789
MSTRG.1079.1	0.483	0.892	0.45	0.262	1.144	0.312	0.241	0	0.579	0.363	0.509	0.569	0.379	1.594	1.544	0	0.101	2.098	MSTRG.1079
MSTRG.10790.1	0	0	0	0	0	0	0	0	0	0	0	0	0	0	3.187	0	0	0.496	MSTRG.10790
MSTRG.10791.1	0	0	0	0.763	1.002	0	0	0	0	0	0	0	0	0	0	0	0	0	MSTRG.10791
MSTRG.10792.1	0.709	0	0	0.32	1.68	0.763	0.884	1.295	1.274	0	0	0	0	2.658	0.515	0	0	0.481	MSTRG.10792
MSTRG.10793.1	1.305	0.645	1.084	0.504	1.324	1.428	1.394	4.537	1.116	0	0	0	0	0	1.354	0.25	0	0	MSTRG.10793
MSTRG.10794.1	0	0.49	0	0	0	0	0	0	0	0	0	0	0	0	0	0	0	0	MSTRG.10794
MSTRG.108.1	3.277	2.1	2.118	0.985	0.647	1.763	0.454	3.324	3.707	0	0.576	1.286	0.953	0	2.91	0.977	0.531	0	MSTRG.108
MSTRG.1080.1	0	0	0	0	0	0	0	0	0	0	0	0	0.48	4.402	0	0	0	0	MSTRG.1080
MSTRG.10801.1	0	0.3	0.605	0.234	0	0	0	0	0	0.325	0	1.224	0.34	0	0	0	0	0	MSTRG.10801
MSTRG.10802.1	0	0.025	0	0	1.99	1.139	0.641	2.239	0	0.406	0	0.638	0	0	0	0.406	0	0	MSTRG.10802
MSTRG.10803.1	0	0	0	0	0	0	0	2.671	0	1.001	0	0	0	1.073	1.099	0.042	0.31	0	MSTRG.10803
MSTRG.10806.1	0	0	0	0	0.726	0.856	0	0.484	1.43	0	0.42	0.937	1.328	1.193	0	0.085	1.52	2.16	MSTRG.10806
MSTRG.10808.2	0	0.662	0	0	0.816	0.468	1.062	1.165	0.326	1.282	0.634	1.552	0.358	0.205	2.979	1.67	1.261	0	CSS0013304
MSTRG.10809.1	0	0	0	0.338	0	0	0	0	0	0	0	0	0	3.928	0	0	0	0	MSTRG.10809
MSTRG.10810.1	0	0	0	0	0.377	0.343	0	0	0	0.399	0	0.375	0	0	2.777	0	0	0	CSS0013304
MSTRG.10813.1	0	0.934	0.942	0.365	1.146	0	0	0	0	0	0	2.383	2.119	1.214	0	0	0	1.648	MSTRG.10813
MSTRG.10814.1	5.458	15.49	3.514	5.166	7.547	9.111	4.327	1.807	4.509	0.634	2.037	1.717	1.411	0	1.715	0.445	0.283	0.366	MSTRG.10814
MSTRG.10817.1	2.184	1.374	0.693	2.149	0.941	0.641	0.248	1.933	3.33	0.249	0.419	0	1.039	0.298	0.577	0	0.834	1.347	CSS0018896
MSTRG.10818.1	1.199	0	0	0	1.893	0.86	0	0	0	2.001	0.421	0	0	0	0	0	0	1.084	MSTRG.10818
MSTRG.10819.4	2.223	1.826	1.923	3.049	2.426	3.172	1.031	1.745	1.488	3.125	1.256	0.47	1.454	1.303	4.44	0.812	1.321	1.147	CSS0006107
MSTRG.10819.5	1.94	1.081	2.849	2.7	3.185	1.492	3.646	4.065	5.208	4.172	1.227	2.12	1.849	3.513	0	2.468	2.148	2.448	CSS0006107
MSTRG.1082.1	0	0	0	0	0	0	3.458	0	0	0	0	0	0	0	0	0	0	0	MSTRG.1082
MSTRG.10820.1	0	0	0	0	0	0	0	0	0	0.716	0	0	0	0	0	0	3.44	0.746	MSTRG.10820
MSTRG.10821.1	0	0	0	0	0	0	0	3.113	0	0	0	0	0	0	0	0	0	0	MSTRG.10821
MSTRG.10822.1	4.528	5.818	6.747	2.275	1.792	3.798	2.201	2.965	5.736	4.735	1.861	2.079	4.924	1.89	4.95	6.563	4.764	3.079	MSTRG.10822
MSTRG.10823.1	2.67	3.08	3.479	3.661	2.783	2.758	2.397	4.42	1.279	1.07	1.576	0.88	2.237	2.082	4.5	0.86	1.121	1.304	MSTRG.10823
MSTRG.10824.1	2.021	5.139	7.128	4.102	5.585	6.341	6.299	5.125	3.429	1.687	1.065	2.38	3.747	4.545	2.936	1.582	2.828	0.457	MSTRG.10824
MSTRG.10825.1	0.956	1.838	1.483	0.575	1.132	2.057	0	0.388	0	3.59	0	0.375	0.834	0	2.315	0.427	0.334	0	MSTRG.10825
MSTRG.10826.1	2.97	0.857	1.296	0	1.759	0	2.315	0.452	0.89	0.93	0.391	0	0.486	2.783	0	0.498	0.779	0	MSTRG.10826
MSTRG.10827.1	12.454	0	0	0	0	0	0	0	0	0	0	0	0	0	0	0	0	0	MSTRG.10827
MSTRG.10828.1	0	0	0	0	0	0	0	0.709	0	0	0	0	0	0	3.383	0	0	0	MSTRG.10828
MSTRG.10829.1	0	0	0	0	0	0	0	0	3.153	0	0	0	0	0	0	0	0	0	MSTRG.10829
MSTRG.10832.1	12.713	13.565	4.769	8.141	15.031	8.692	10.955	9.992	6.674	5.486	9.067	6.002	4.307	13.421	12.883	12.45	8.188	6.358	MSTRG.10832
MSTRG.10834.1	3.657	0.307	2.128	3.064	2.475	1.459	2.28	1.908	2.816	0	0.278	0	1.026	4.309	3.416	0	1.371	2.127	MSTRG.10834
MSTRG.10835.1	1.467	3.159	3.529	3.351	0.931	0.874	0.454	0	1.967	1.819	0.088	1.466	0.739	1.381	8.232	4.055	3.83	0.781	MSTRG.10835
MSTRG.10836.1	0	3.373	0	0	0	0	0	0	0	0	0	0.266	0	0	0	0	0	0	MSTRG.10836
MSTRG.10837.1	2.583	2.981	2.004	1.554	2.04	0.927	0.537	0.524	1.032	2.157	0.454	0	0	0	8.759	1.733	0.904	0	MSTRG.10837
MSTRG.10838.1	0.415	0	0	0	0.492	0	0	4.045	0	0.52	0	1.468	2.719	0	0	0.557	0	2.255	MSTRG.10838
MSTRG.10839.1	3.714	4.309	3.355	3.536	5.526	2.771	2.74	0.874	3.921	0	0	0	0	0	0	0.387	0	0	MSTRG.10839
MSTRG.10841.1	0	0	0	0	0	0	0	0.985	0.97	0	0	0	0	0	0	0	0	0	MSTRG.10841
MSTRG.10842.1	0	0	0	0	0.894	0	0	0.918	0	0	0.398	0	0	0	0	0.506	0	0	MSTRG.10842
MSTRG.10843.1	5.993	4.765	7.737	6.739	4.58	4.17	4.07	6.734	10.784	3.418	2.512	1.574	3.674	8.176	7.05	1.559	1.449	6.029	MSTRG.10843
MSTRG.10844.1	4.537	6.917	5.467	4.678	4.798	2.092	5.859	4.142	8.152	2.029	1.538	2.099	3.606	0.486	2.354	2.826	4.592	0	MSTRG.10844
MSTRG.10845.1	0.852	0.983	0.33	2.306	1.009	0.306	0	0.692	0	1.778	0	0	0	1.704	0	0	0.895	4.24	MSTRG.10845
MSTRG.10847.1	8.497	12.509	4.283	8.19	9.276	6.79	5.659	7.673	4.537	0.631	1.329	0.297	1.65	0	2.931	1.015	1.853	4.106	MSTRG.10847
MSTRG.10848.1	0.311	2.154	0	0	0.737	1.005	0.388	0	0.746	0.39	0	0.733	0	0.933	3.618	0.418	0.653	0	MSTRG.10848
MSTRG.10849.1	3.996	3.227	6.974	3.966	3.786	7.738	1.495	5.837	5.744	2.501	2.528	0.941	4.184	1.198	2.322	1.608	1.258	1.084	MSTRG.10849
MSTRG.1085.1	0	0	0	0	0	0	0	0	0	0	0	0	0	0	3.426	0	0	0	MSTRG.1085
MSTRG.10850.1	3.895	7.005	5.741	0.512	2.22	2.79	1.569	5.675	8.112	0	0	0	0	0.721	0	0	0	0	MSTRG.10850
MSTRG.10853.1	12.401	26.962	2.977	3.726	14.556	9.419	4.109	5.242	9.171	3.834	9.031	4.092	1.221	19.806	15.583	3.415	12.401	8.067	MSTRG.10853
MSTRG.10858.1	3.45	4.434	0.688	1.496	5.56	2.91	1.537	1.9	2.125	1.654	1.63	0.592	0.774	2.216	2.148	1.586	1.694	1.203	MSTRG.10858
MSTRG.1086.1	2.027	0.44	0	0	0	0.411	0	0.465	0	19.044	11.517	13.219	14.133	8.02	30.778	3.073	6.797	17.095	MSTRG.1086
MSTRG.10861.1	0	0	0	0	0	0.894	0	0	0	0	0	0	0	0	0	0	0	0	MSTRG.10861
MSTRG.10862.1	0	0	0	0	1.02	0	0	0	0	0	0	0	0	0	0	0	0	0	MSTRG.10862
MSTRG.10863.1	4.561	8.843	6.129	5.452	4.283	4.682	3.7	4.459	4.143	3.157	3.592	4.503	4.663	5.439	3.725	3.54	3.751	4.481	CSS0020017
MSTRG.10863.2	4.166	5.304	8.028	5.242	9.087	6.412	6.201	5.001	6.577	7.186	5.107	2.795	3.806	4.882	4.229	3.167	3.95	6.751	CSS0020017
MSTRG.10863.5	1.931	0.926	2.064	0.217	1.325	0.269	0.424	0.255	1.871	1.119	1.489	1.59	0.683	1.29	4.716	2.277	0.778	3.597	CSS0020017
MSTRG.10864.1	5.466	0	0.318	0	0	0	0	0	0	0	0	0	0	0	0	0	0	0	MSTRG.10864
MSTRG.10865.1	0	0	0	0	0	0	0	0	0	0	0	0	0	0	2.966	0	0	0	MSTRG.10865
MSTRG.10866.1	0	3.415	0	0	0	0	0	0	0	0	0	0	0	0	0	0	0	0	MSTRG.10866
MSTRG.10867.1	5.682	6.097	3.926	4.234	20.534	5.381	6.736	15.639	5.835	2	1.437	2.324	1.138	3.408	0	2.198	5.081	10.876	MSTRG.10867
MSTRG.10871.1	0.353	1.222	0.526	0.637	1.255	2.28	0	0	2.539	0	0.372	0	0	0.53	2.053	0	0	0	MSTRG.10871
MSTRG.10873.1	0	0	0	0	0	0	0	2.982	0	0	0	0	0	0	0	0	0	0	MSTRG.10873
MSTRG.10875.1	3.039	3.785	2.006	2.283	4.384	0.901	0	0.913	0.147	0.549	0.462	0	0	0.967	0	0	0	2.976	MSTRG.10875
MSTRG.10876.1	0	0	0	0	0	0	3.691	0	0	0	0	0	0	0	0	0	0	0	MSTRG.10876
MSTRG.10877.1	1.899	2.515	3.027	3.109	2.415	3.329	1.929	2.482	2.78	2.641	2.076	2.733	2.669	1.582	1.022	0.755	1.181	1.527	MSTRG.10877
MSTRG.10878.1	0	0	0	0	0	0	0	0	0	0	0	0	0	0	0	0	0	3.112	MSTRG.10878
MSTRG.10879.1	9.88	5.861	4.114	4.523	4.753	3.504	4.566	4.649	4.107	2.311	1.881	1.218	2.561	2.849	2.733	2.653	2.503	2.315	MSTRG.10879
MSTRG.10883.1	1.774	1.462	2.876	1.715	1.351	2.455	1.185	1.851	1.974	2.38	2.205	1.418	0.913	4.656	3.591	1.871	0.732	3.096	MSTRG.10883
MSTRG.10885.1	0	0	0	0	0.793	0	0	0	2.696	2.786	0.233	1.906	2.192	6.58	0	4.743	3.679	3.307	MSTRG.10885
MSTRG.10886.1	3.8	15.018	2.686	0	1.089	3.998	1.946	0.481	1.33	0	0	0	0	0	0	0	0	0	MSTRG.10886
MSTRG.10887.1	0	0	0	0	0	0	0	3.28	0	0	0	0	0	0	0	0	0	0	MSTRG.10887
MSTRG.1089.1	3.59	3.664	2.731	2.242	2.78	2.08	4.82	5.042	2.977	0.346	0.291	0.488	0	0	0	0.185	0.435	0.187	MSTRG.1089
MSTRG.10891.1	0.818	0.753	0.538	0.421	1.505	0.616	0.143	0.95	0.21	0.291	0.362	1.078	0	0	2.022	0	0.776	0.627	MSTRG.10891
MSTRG.10893.1	0	0	0	0.411	0	0	0	0	0	0	0	0	0	0	0	0	0	0	MSTRG.10893
MSTRG.10894.1	0.672	2.509	1.913	1.819	4.08	2.892	1.433	3.037	3.488	0.28	0.08	0	0.586	0	2.604	0.301	0	0	MSTRG.10894
MSTRG.10895.1	0.435	0	0.971	0.392	1.029	0	0	1	1.041	1.028	0	1.515	2.247	0.652	0	1.137	0	0	MSTRG.10895
MSTRG.10899.1	1.13	2.763	2.27	0.392	0.818	0.926	0	0.529	3.124	6.41	0	0.512	1.138	2.808	1.257	0	2.381	0	MSTRG.10899
MSTRG.10901.1	0.95	2.136	0.804	0.312	0.409	0.089	0	0	0	0	0	0.814	0	0	0	1.854	1.153	4.687	MSTRG.10901
MSTRG.10903.1	0.641	0.74	0.187	0.161	0.38	0.345	1.8	0.586	0.384	0.414	0.524	0.378	0.84	3.258	0.466	0.43	1.178	0	MSTRG.10903
MSTRG.10904.1	6.988	18.499	6.635	2.545	12.623	4.023	6.072	13.674	6.248	2.424	1.843	1.954	0.413	3.421	4.243	3.54	0.949	3.621	MSTRG.10904
MSTRG.10905.1	6.002	6.475	8.214	8.207	11.023	9.048	7.523	7.753	8.656	8.332	8.92	7.027	4.705	3.684	5.42	4.796	2.622	3.786	MSTRG.10905
MSTRG.10906.1	1.173	2.165	0.546	2.116	0.278	2.271	0.292	1.142	0.843	1.762	1.237	3.315	2.149	2.11	4.431	2.833	0.985	4.456	MSTRG.10906
MSTRG.10907.1	1.669	0.526	1.58	0.953	0	0.974	1.505	2.755	0.362	0	0.955	0.355	0	0	3.508	1.417	0.634	2.866	MSTRG.10907
MSTRG.10908.1	3.408	2.731	3.47	3.63	3.701	2.699	3.424	4.552	3.006	1.719	1.497	1.282	3.718	6.814	3.99	2.414	3.826	3.597	MSTRG.10908
MSTRG.10909.1	0.547	2.104	1.061	0.987	0.864	2.159	1.137	1.776	1.748	0.914	0.385	0	0	0.274	2.915	1.224	1.34	0.247	MSTRG.10909
MSTRG.10911.1	3.496	2.821	4.784	4.247	4.246	3.665	6.538	3.219	2.821	3.061	2.941	3.403	3.545	7.07	4.821	1.988	3.753	9.732	MSTRG.10911
MSTRG.10915.1	2.483	6.06	2.974	2.578	4.846	1.99	1.626	3.102	3.009	2.283	4.659	1.872	1.87	7.779	2.922	4.182	3.823	0.772	CSS0029494
MSTRG.10916.1	0.681	0.589	2.575	1.536	3.831	1.282	1.061	1.45	1.223	1.279	0.359	1.604	0.446	1.276	1.237	1.142	2.323	0.231	CSS0029494
MSTRG.10918.1	3.687	0.899	1.768	1.696	1.778	0.82	0	1.264	2.828	0.376	0.673	2.5	0.413	3.64	10.305	2.644	1.353	4.114	MSTRG.10918
MSTRG.10919.1	0	0.332	0	0	0	0	0	0	0	0	0	0.339	0	4.742	0	0.771	0	0	MSTRG.10919
MSTRG.10920.1	1.043	1.62	0.724	0.884	1.454	0.515	0.528	0.827	1.022	0.532	1.215	0.92	0.889	1.931	1.52	1.806	0.191	1.62	CSS0002503
MSTRG.10922.1	4.471	1.829	0.275	0.427	1.517	2.437	2.923	5.053	1.485	0	0.214	3.164	4.81	12.36	7.506	3.7	1.455	7.468	MSTRG.10922
MSTRG.10924.1	1.949	3.655	1.701	1.099	3.175	1.311	1.519	0.297	0.292	2.441	1.285	2.296	2.233	1.461	4.249	1.635	2.046	4.96	MSTRG.10924
MSTRG.10925.1	3.032	4.395	4.629	2.836	4.836	2.606	3.195	2.355	4.675	18.565	9.578	10.258	8.437	11.375	10.832	9.133	12.181	18.175	MSTRG.10925
MSTRG.10926.1	8.57	11.338	8.515	6.812	15.407	9.18	12.234	7.269	8.407	5.419	7.153	4.964	6.693	7.717	6.212	9.774	9.237	8.493	MSTRG.10926
MSTRG.10927.1	2.538	10.137	2.876	2.642	2.775	3.151	4.139	3.803	5.812	1.467	1.029	3.785	0.511	0	0.284	4.715	1.902	7.05	MSTRG.10927
MSTRG.10928.1	0.307	1.347	0.37	1.757	0.692	2.199	0.364	1.777	1.749	1.097	0.923	0	1.445	0	4.242	0.392	0	0	MSTRG.10928
MSTRG.10929.1	3.435	12.634	9.971	6.315	9.15	9.206	7.427	6.02	7.277	4.485	1.617	1.248	5.387	10.583	5.69	5.197	3.778	5.148	MSTRG.10929
MSTRG.10931.1	3.52	4.82	3.714	4.277	4.336	3.384	2.868	4.457	3.149	2.645	1.881	1.99	2.089	5.138	6.07	2.204	1.725	2.357	CSS0045277
MSTRG.10933.1	0	2.506	1.438	1.318	2.331	3.897	0.343	3.205	0	0.971	1.409	1.313	0.425	0.38	0.758	0.522	0.746	0.805	CSS0045277
MSTRG.10946.1	0	0	0.457	0.355	0	0	0	0.478	0	0	0	0.463	0	1.785	3.426	0	0	0	MSTRG.10946
MSTRG.10950.1	0.216	1.943	0	0	0	0	0	0	0	0	0	0	0	0	0	0	0.354	4.209	MSTRG.10950
MSTRG.10951.1	4.403	3.822	2.937	3.426	4.354	3.803	3.047	2.852	2.903	2.251	1.874	1.641	3.331	4.785	4.549	1.924	3.032	2.11	MSTRG.10951
MSTRG.10952.1	16.247	2.696	3.089	2.204	2.641	2.628	3.178	3.361	3.18	1.994	2.575	2.501	3.753	5.732	5.401	2.707	2.787	5.043	MSTRG.10952
MSTRG.10954.1	2.509	3.452	4.604	2.264	1.943	2.596	1.324	2.35	2.544	3.867	2.748	3.751	1.137	2.46	3.085	2.719	2.736	3.405	MSTRG.10954
MSTRG.10955.1	0	0	0	0	0	0.99	0.287	0.56	0.287	0	1.213	0	1.204	1.38	0	0.617	0.241	3.121	MSTRG.10955
MSTRG.10956.1	0	0	0	0	0	0	0	0	0	0.498	0	0	0	0	0	0	0	0	MSTRG.10956
MSTRG.10960.1	1.17	0	0	0	0.879	0	0	1.188	0	2.051	1.48	0.592	0.695	0.895	2.38	2.257	0.246	3.896	MSTRG.10960
MSTRG.10962.1	2.596	5.504	1.755	3.099	2.173	1.974	0.915	5.302	1.099	3.216	2.128	2.809	0.961	1.703	9.064	3.446	2.889	5.477	MSTRG.10962
MSTRG.10963.1	2.3	1.592	0.535	1.66	2.179	0.495	0	0	1.102	1.152	0.97	1.625	0.602	1.38	0.668	0	1.449	3.745	MSTRG.10963
MSTRG.10964.1	2.331	1.314	2.189	2.302	1.817	1.782	1.189	2.064	2.285	2.786	2.234	2.307	1.11	2.86	1.852	0.853	2.609	4.136	MSTRG.10964
MSTRG.10966.1	0	0	0	0.206	3.089	0.078	4.964	2.442	3.351	0	0	0	0	0	0	1.05	0	0	CSS0002952
MSTRG.10967.1	0	0	0.671	0	1.093	1.35	1.298	1.211	6.505	0	0	0	0	0	0	0	0	0	CSS0002952
MSTRG.10969.1	3.841	7.991	3.934	2.233	4.598	3.619	2.962	3.769	3.641	4.472	1.637	1.159	4.64	4.896	6.495	4.043	2.888	2.98	MSTRG.10969
MSTRG.10969.2	13.706	6.181	8.099	6.322	8.523	6.193	3.58	4.294	4.131	5.909	4.695	4.573	5.602	9.808	6.828	4.674	4.901	6.215	MSTRG.10969
MSTRG.10969.3	2.339	4.828	0.606	3.528	3.342	3.436	2.962	3.406	3.002	4.357	0.591	3.589	1.096	4.809	9.224	0.708	3.386	2.399	MSTRG.10969
MSTRG.1097.1	0	0	0	0.172	0	0.403	0	0	0	0	0	0	0	0	4.894	0	0	0	MSTRG.1097
MSTRG.10970.1	2.072	1.524	1.535	2.55	3.459	3.129	2.349	0.695	1.735	0.708	1.589	1.331	1.603	1.769	1.369	1.457	0.791	2.429	MSTRG.10970
MSTRG.10971.1	2.075	0.743	1.774	1.161	0.644	1.482	3.268	0.989	1.187	0.65	3.087	2.887	2.346	1.959	2.532	0.548	1.358	0	MSTRG.10971
MSTRG.10971.2	0.654	1.859	0.549	1.292	1.006	0.441	0.58	0.636	0.554	1.09	1.304	1.609	3.893	0	0	1.676	0.507	3.071	MSTRG.10971
MSTRG.10972.1	0	1.497	0	0.39	3.586	0	0	0	0	0	0	0	0	0	0	0	0	0	MSTRG.10972
MSTRG.10975.1	7.105	13.625	9.422	6.261	7.874	10.769	5.166	6.248	8.701	7.553	1.837	4.239	5.38	18.571	1.81	0.966	1.621	7.326	MSTRG.10975
MSTRG.10977.1	0	0	0	0	0.879	0	0	0	0	0	0	0	0	0	0	0	0	0	MSTRG.10977
MSTRG.10979.1	0.257	1.184	1.642	4.978	3.752	2.688	0.96	0.781	0.307	0	0	0	0.168	0	0	0	0	0	MSTRG.10979
MSTRG.1098.1	3.078	5.328	4.525	2.193	2.879	3.138	3.637	2.958	2.232	17.751	11.446	11.64	14.74	13.848	20.483	13.043	11.141	11.982	MSTRG.1098
MSTRG.10980.1	0	0.435	0	0	4.021	0	0	1.377	0	0	0	0	0	0	0	0.506	0	0	MSTRG.10980
MSTRG.10982.1	0	1.044	0	0.243	0	0.301	0	0	0.655	0	1.48	0.952	0.423	0	0	1.084	1.222	0	MSTRG.10982
MSTRG.10983.1	1.707	0	0.496	0	2.022	1.377	0	0	0	0	0.45	0	0	0	0	0.572	0	0	MSTRG.10983
MSTRG.10985.1	0.495	0.857	0.864	1.005	0.293	0.666	0.463	1.054	0.89	0	0	0	0	0	0	0	0	0	MSTRG.10985
MSTRG.1099.1	0.11	0.253	1.277	0.396	0.39	0.472	0.274	0.668	0.658	7.972	3.704	3.879	2.874	5.268	7.816	1.178	1.152	3.575	MSTRG.1099
MSTRG.10990.1	0.928	1.101	0.427	1.655	1.738	0.592	0.229	0.67	2.857	2.067	0.563	0.914	1.059	3.851	3.999	2.708	0.963	0.747	MSTRG.10990
MSTRG.10991.1	1.849	0.533	0.538	0.417	1.095	0.497	0	0	0	0.579	0	0	1.815	1.386	13.434	0.62	0	2.509	MSTRG.10991
MSTRG.10993.1	0	1.806	0	0	0	0	0	0	0	0	0	0	0	0	0	0	0	0	MSTRG.10993
MSTRG.10994.1	3.467	2.684	0.968	1.877	2.464	0.373	3.458	0.844	1.661	1.302	2.559	2.042	2.269	4.268	7.556	2.326	1.245	3.763	MSTRG.10994
MSTRG.10995.1	0	0	0	0	0	0	0	0	0	0	0	0	0	0	0	3.141	0	0	MSTRG.10995
MSTRG.10997.1	0	0	0	0	0	0	0	0	0	0	0	0	0	0	0	0	0	5.018	MSTRG.10997
MSTRG.10998.1	0.178	0.688	0.674	0.08	0.167	0.24	0.111	0.163	0.107	4.185	2.96	3.36	2.508	2.896	2.137	3.886	2.701	3.371	MSTRG.10998
MSTRG.10998.2	0	0	0	0	0	0	0	0	0	0	0	1.362	0	0	0	0	0	0	MSTRG.10998
MSTRG.11.1	0	0	0	0	0	0	0	0	0	0	0	0	0	0	3.25	0	0	0	MSTRG.11
MSTRG.110.1	0	0	0	0.523	0	0	0	0	0	0	0	0	0	0	0	0	0	0	CSS0014681
MSTRG.11001.1	0.724	1.096	1.451	0.436	0.802	0.476	2.358	1.028	1.012	4.936	5.09	4.548	6.003	5.771	3.8	4.426	4.614	5.582	MSTRG.11001
MSTRG.11003.1	2.243	0	2.552	1.624	1.242	1.295	2.299	6.24	3.283	0.318	0	0	1.025	0.174	0	0	1.566	0	MSTRG.11003
MSTRG.11005.1	2.681	3.217	2.608	4.111	3.085	3.213	2.573	2.458	3.484	1.436	0.989	0.753	1.513	3.897	3.104	1.203	1.642	2.106	CSS0022078
MSTRG.11006.1	4.491	9.887	8.59	3.11	6.03	6.366	7.77	10.795	4.572	1.416	2.381	0.811	5.433	11.126	13.686	3.947	2.461	6.74	CSS0022078
MSTRG.11007.1	0	0	0	0	0	1.242	0	0	0	0	0	0.231	0	0	0	0	0	3.134	CSS0022078
MSTRG.11009.1	0	0	0	0	0	0	0	0	0	0	0	0	0	0	0	3.393	0	0	CSS0022078
MSTRG.1101.1	0.463	1.167	2.115	2.347	3.046	6.249	0.534	0.522	0	0	0	0.586	0	0	0	0	0	0	MSTRG.1101
MSTRG.11012.1	4.928	9.341	3.201	4.39	5.907	7.398	2.678	5.32	2.882	2.459	0	0.371	4.585	5.656	7.83	0.73	3.66	8.292	MSTRG.11012
MSTRG.11013.1	0.373	0.43	0	0	0	0.802	0.465	0.907	0	0	0.393	0	0.488	0	3.791	0	0.783	0	MSTRG.11013
MSTRG.11014.1	0.219	0.252	0.644	0.592	0.389	0.353	1.091	3.729	1.573	0.137	0.461	0.387	0	1.804	0.954	0.294	1.52	0	MSTRG.11014
MSTRG.11019.1	0.646	0	2.63	1.165	0	0	0.403	0	0	0	0	1.141	0	0	0	0	0.678	0	MSTRG.11019
MSTRG.11020.1	1.313	2.121	0.764	0.948	0.778	0.424	1.146	0.959	1.259	2.138	0.969	0.619	1.891	4.136	0	0.705	0.414	0.356	MSTRG.11020
MSTRG.11022.1	26.942	1.048	1.585	2.868	2.331	1.14	0.944	1.474	2.176	1.327	1.117	0.713	0.594	3.858	3.519	0.406	1.271	1.643	CSS0024017
MSTRG.11030.1	1.479	0.853	0	0.667	0	0.398	0	0	0	0	0	0	0	0	0	0	0.388	0	MSTRG.11030
MSTRG.11032.1	9.33	8.074	8.529	6.614	9.077	6.095	4.57	2.839	5.189	1.669	3.865	2.355	6.979	7.495	5.326	6.259	4.897	5.878	CSS0004421
MSTRG.11034.1	5.847	6.054	7.027	5.611	5.231	5.89	3.624	5.229	5.404	3.466	4.35	4.707	2.984	8.245	5.131	3.171	4.341	3.391	CSS0012088
MSTRG.11035.1	9.635	11.014	8.304	7.727	7.397	8.543	7.008	8.362	9.191	5.965	4.045	4.623	5.722	9.632	14.389	5.267	7.118	9.261	CSS0012088
MSTRG.11038.3	1.31	1.835	3.048	1.773	1.551	1.309	2.566	2.164	1.009	2.343	1.776	2.061	2.204	4.91	1.903	2.636	3.908	2.406	MSTRG.11038
MSTRG.11039.1	1.325	0.929	1.983	1.367	1.682	1.477	0.885	1.498	1.701	2.786	1.547	1.951	2.355	4.33	5.503	2.541	3.18	2.762	MSTRG.11039
MSTRG.1104.1	0	0	0.02	0.723	0	1.811	0.376	0	0	0	0	0	0	0	0	0	0	0	MSTRG.1104
MSTRG.11040.1	0.443	0	0.773	0	0	1.191	0	0	0	0	0	0	0.58	3.319	0	0	0	0.3	MSTRG.11040
MSTRG.11041.1	0.745	3.088	0.867	2.018	3.858	1.604	5.112	0.953	4.912	1.017	1.965	2.195	0.976	9.501	2.166	2	0.783	0.506	MSTRG.11041
MSTRG.11048.1	16.862	23.067	30.67	25.821	20.646	24.21	24.232	29.612	24.788	52.83	45.877	41.223	16.638	14.551	26.344	23.227	21.8	25.351	MSTRG.11048
MSTRG.1105.1	0.41	0	0	1.01	0	0.882	0	0.499	4.254	0	0	0.966	0	0	0	0	0	0	MSTRG.1105
MSTRG.11052.1	1.021	0.883	0.891	1.382	2.418	1.236	0.636	0.777	0	0.959	1.884	0.751	2.004	2.87	3.523	3.424	1.072	1.212	CSS0037333
MSTRG.11058.1	0	0	0	0	0	0	0.582	0	0	0	0	0	0	0	0	0	0	0	MSTRG.11058
MSTRG.11060.1	0	1.822	0	0.56	0.735	0	0.387	0	3.716	0.777	0	0	0	0	0	0	0	0	MSTRG.11060
MSTRG.11061.1	0.929	0	0	0	0	0	0	0	0	0	0	0	0	0	0	0	0	0	MSTRG.11061
MSTRG.11062.1	0	0	0	0	0	0	0	0	0	0.467	0	3.073	0	0	0	0	0	1.517	MSTRG.11062
MSTRG.11063.1	0	0	0	0	0	0	0	1.083	0	0	0	0	0	0	0	3.581	0	0	MSTRG.11063
MSTRG.11065.1	0	0	0	0	0	0	0	0	0	0	0	0	0	0	0	0	4.84	0	MSTRG.11065
MSTRG.11066.1	0	0	0	0	0	0	0	0	0	0	0	0	0	0	4.817	0	0	0	MSTRG.11066
MSTRG.11067.1	3.587	3.688	4.183	1.774	1.785	3.329	0.883	3.083	2.998	3.116	0.583	1.954	2.994	7.331	2.411	3.888	2.465	3.253	MSTRG.11067
MSTRG.1107.1	13.024	14.081	14.328	12.091	10.761	12.351	12.632	10.867	13.84	9.999	13.068	14.142	7.783	5.326	5.657	10.562	12.595	15.701	CSS0047319
MSTRG.11071.1	0.246	1.136	0.859	0	0	0	0	0	0.295	0	0	0	0	3.323	0	0	0	0	MSTRG.11071
MSTRG.11072.1	0	1.103	0	0	0	0	0.397	0	0	0.798	0.336	0	0	0	3.24	0	0	0	MSTRG.11072
MSTRG.11073.1	0	0	0	0	0	0	0	0	1.334	0	0	0	1.458	0	0	0	0	0	MSTRG.11073
MSTRG.11074.1	0.196	0.679	0	0.531	0	0	0	0.239	0	0.491	0.62	0.76	1.027	3.822	0	0	0.661	3.206	MSTRG.11074
MSTRG.11082.1	0.789	0	0	0	0.467	0	0	0	0	0	0	0	0	1.775	2.867	0.529	0	0	MSTRG.11082
MSTRG.11083.1	0	0	0	0	0	0	0	0	0	0	0	0	0	0	3.972	0	0	0	MSTRG.11083
MSTRG.11084.1	0	0	0	0	3.851	0	0	0	0	0	0	0	0	0	0	0	0	0	MSTRG.11084
MSTRG.11086.1	0	0	0	0	0	0	0.766	0	0	1.923	0	0.362	0	0	0	0	0	0	CSS0016889
MSTRG.11087.1	0.458	0	0.266	0.826	0.542	0.985	0	0	0	0.573	0.965	0.539	0.599	4.118	0.665	1.228	1.297	0	MSTRG.11087
MSTRG.11089.1	0	0.369	0.824	0.383	0.839	0.914	1.236	0.517	0	5.141	3.434	1.501	3.336	0.864	3.703	0	0.262	1.153	MSTRG.11089
MSTRG.11094.1	0	0.756	0	0	0	0	1.633	0	0	0	0	0	0.429	0	0	0	0	0	MSTRG.11094
MSTRG.11097.1	0.217	0.375	0.504	0.195	0.641	0.815	0.27	0.659	0.908	0.271	0	0.128	0.992	0.812	1.888	0	0	1.469	MSTRG.11097
MSTRG.11099.1	0.646	1.051	1.368	1.22	1.218	1.138	1.136	0.751	1.197	1.435	0.93	1.004	1.654	2.159	2.434	1.104	0.802	1.037	CSS0035174
MSTRG.111.1	2.698	4.898	2.938	2.742	2.281	1.775	1.652	2.31	1.921	1.413	1.335	1.423	1.241	2.376	1.697	0.922	1.083	1.05	CSS0014681
MSTRG.11101.1	4.289	0.574	0.434	0.28	0.663	0.602	0.853	0.53	0.447	0.311	0.459	1.318	0.325	1.771	0.09	0.667	0.392	1.181	MSTRG.11101
MSTRG.11102.1	1.54	0.222	0.896	0.521	0	1.449	0	0.469	0.231	0.482	0.609	0.227	0.252	0	5.034	0.258	0.202	2.089	MSTRG.11102
MSTRG.11105.1	0	0	0	0	0	0	0	0	0	0	0	0	0	0	3.83	0	0	0	MSTRG.11105
MSTRG.11106.1	0	0	0	0	0	0	0	0	5.727	0	0	0	0	0	0	0	0	0	MSTRG.11106
MSTRG.11108.1	0.943	0	0	0	2.234	0	0	0	1.13	0.59	0	1.111	0	0	0	0	0	0	CSS0045891
MSTRG.11113.1	0	0	0.42	2.934	1.712	1.944	0.901	0.88	1.298	0	0	0	1.419	0	0	0	0.759	0	MSTRG.11113
MSTRG.11114.1	0	0	0	0	0	0	0	0	0	0	0	0	0	3.238	0	0	0	0	MSTRG.11114
MSTRG.11116.1	2.934	3.04	3.205	1.891	2.837	2.834	2.314	2.915	3.371	2.699	1.831	1.551	0.705	0.269	1.479	1.848	1.571	1.869	MSTRG.11116
MSTRG.11119.1	0	0	0.396	0	0	0	0	0.634	0	3.738	1.116	0.549	6.114	3.624	12.762	4.357	3.216	3.215	MSTRG.11119
MSTRG.11123.1	51.863	2.88	1.291	1.501	0.986	2.089	1.038	2.026	0.332	1.736	1.462	0.327	0.726	2.495	2.015	0.372	1.165	0.753	CSS0038231
MSTRG.11124.1	0	0	0	0	0	0	0	0	0	0	0	0	0	3.535	0	0	0	0	MSTRG.11124
MSTRG.11125.1	0	0	0	0	0	0	0	0	0	0	0	0	0	0	3.079	0	0	0	MSTRG.11125
MSTRG.11126.1	1.913	3.627	0.795	1.85	0.486	0.588	0.537	1.333	0.164	0	0.432	1.288	0.716	0.82	1.192	0.367	0.29	0	MSTRG.11126
MSTRG.11127.1	0	1.072	0	0.419	0.275	0.25	0.579	0.565	0.278	0	0	0	0	0	4.05	0	0.244	0	MSTRG.11127
MSTRG.11129.1	13.651	4.233	3.639	2.17	3.063	1.909	2.25	2.306	2.63	3.84	2.219	2.55	1.574	3.562	3.889	2.017	2.494	4.039	MSTRG.11129
MSTRG.1113.1	15.319	16.216	10.242	8.749	12.307	7.054	9.317	9.775	11.394	3.82	3.233	1.415	2.913	2.855	5.175	3.908	4.688	7.111	MSTRG.1113
MSTRG.11130.1	0	3.679	0	0	0	0	0	0	0	0	0	0	0	0	0	0	0	0	MSTRG.11130
MSTRG.11131.1	0	0	0.398	0	0	0	0	0	0	0	0	0	0	1.491	0	1.517	0	0	MSTRG.11131
MSTRG.11135.1	4.297	3.991	2.891	2.41	2.139	1.914	2.445	4.389	3.335	15.255	17.977	18.52	7.102	4.249	4.957	5.384	5.641	7.213	MSTRG.11135
MSTRG.11136.1	0.14	0.66	0.499	0.124	0	0.592	0.514	2.075	1.153	1.112	0.742	0.486	0	7.385	0.599	0.738	0.722	1.679	MSTRG.11136
MSTRG.11137.1	0	0.301	0	0	0.926	0	0	0	0	0.652	0.275	0.92	0	0	0	2.447	0.273	0	MSTRG.11137
MSTRG.11139.1	0.135	0.623	0.786	0	1.28	0.291	1.685	0.493	1.295	0.338	1.14	0.318	0	2.431	0.785	0	0.425	0.917	MSTRG.11139
MSTRG.11141.1	11.131	13.836	10.127	13.591	15.914	17.672	7.464	10.442	19.166	12.938	6.414	2.93	6.755	14.22	9.968	6.191	8.841	9.022	CSS0025531
MSTRG.11149.1	0	0	0	0	0	0	0	0	0	0	0.708	0	0.439	0	5.852	0	0	0	MSTRG.11149
MSTRG.11150.1	0	0	0	0	0	0	0	0	0	0	0	0.642	0	0	3.696	0.488	0	0.493	MSTRG.11150
MSTRG.11152.1	0	0	0	0	0	0	0	0	0	0	0	0	0	0	7.212	0	0	0	MSTRG.11152
MSTRG.11154.1	0.341	0	0	0.76	1.496	0	0	0	0.888	1.866	0	0	1.102	1.894	0	0	0.384	1.714	MSTRG.11154
MSTRG.11155.1	0	0.183	0	0	0	0.341	0	0.386	0	0	0	0	0	0	0	0	0	0	MSTRG.11155
MSTRG.11157.1	0	0	0	0	0	0	0	0	0	0	0	0	0.559	0.64	1.24	0	0	0	MSTRG.11157
MSTRG.11158.1	0	0	2.484	0.642	0	0.766	0	0	0	0	0	0	0	0	0	0	0	0	MSTRG.11158
MSTRG.11159.1	26.292	0	0	0.65	0.725	0	0	0.504	0	0.518	0.87	0.482	1.556	2.183	1.783	0	0.664	5.575	MSTRG.11159
MSTRG.1116.1	0	0.314	0	0	0	0	0	0	0	0	0	0	0	0	0	1.828	0	3.698	MSTRG.1116
MSTRG.11161.1	0	0	0	0	0	0.799	0	3.163	0	0	0	0	0	0	0	0	0	0	MSTRG.11161
MSTRG.11163.1	0	0	0	0	0	0.229	0	0	0	0	0	0	0	0	1.852	0	0	0	CSS0030617
MSTRG.11166.1	3.815	9.006	4.856	3.279	7.767	4.66	4.021	2.305	4.436	3.412	0.766	1.72	2.616	6.266	3.696	1.219	3.052	3.888	MSTRG.11166
MSTRG.11167.1	0.403	0.93	1.407	1.818	0.477	0	0	0	0	2.018	0	0	0.528	0	7.612	1.081	0.846	0	MSTRG.11167
MSTRG.11168.1	5.038	10.656	2.671	6.054	5.438	2.916	5.276	8.115	4.366	0.223	0.559	0.208	0.379	0.53	2.666	0	0.38	1.677	MSTRG.11168
MSTRG.11170.1	0	0	0	1.956	4.845	2.733	2.992	0.519	2.038	0.42	0	0.79	1.621	1.51	0	0.113	2.797	0	MSTRG.11170
MSTRG.11172.1	0	0	0	0	0	0	0	3.051	0	0	0	0	0	0	0	0	0	0	MSTRG.11172
MSTRG.11174.1	0	3.667	0	0	0	0	0	0	0	0	0	0	0	0	0	0	0	0	MSTRG.11174
MSTRG.11175.1	0	0	0	0	0	0	0	0	0	0	0	0	0	0	3.991	0	0	0	MSTRG.11175
MSTRG.11177.1	0	0	0	0	4.241	0	0	0	0	0	0	0	0	0	0	0	0	0	MSTRG.11177
MSTRG.11178.1	0.92	0	0	0	0	0.787	0	0	0.551	0.576	0.485	0.542	0	0	0	1.234	0	0	MSTRG.11178
MSTRG.1118.1	0	0	0	0	0	0	1.094	0	0	0	0	0	0	0	0	2.942	0.46	0	MSTRG.1118
MSTRG.11180.1	0	0.818	0	0	0	2.67	0	0	1.287	0	0.374	0.418	0.928	0	0.52	0	0	3.367	MSTRG.11180
MSTRG.11181.1	0.728	0.859	0.376	1.477	1.868	1.74	1.289	1.462	1.55	0	0	0.095	0	0	0	0.217	0.085	0	MSTRG.11181
MSTRG.11182.1	3.161	3.667	1.856	4.334	6.133	6.408	7.644	12.366	9.539	0	0	0	0	0	0	0	0.258	0	MSTRG.11182
MSTRG.11188.1	0	2.15	0	0	0	0	0	0	0	0	0.947	0	0	0	0	0	0	0	MSTRG.11188
MSTRG.1119.1	0	0	0	0	0	0.189	0.219	0	0	0	0	0	0.459	0	6.367	0	0.184	0.951	MSTRG.1119
MSTRG.11190.1	0.437	0.463	0	0	0	0.846	0	0	0	0	0	0	0.898	0	3.51	0	0	5.058	MSTRG.11190
MSTRG.11191.2	5.564	5.988	1.778	42.497	35.653	42.581	23.659	23.618	25.294	0	0	0.504	0.394	0.214	0	1.34	0.599	0	CSS0008915
MSTRG.11192.1	1.338	5.267	2.977	4.178	5.143	1.604	1.367	1.78	0.438	2.288	1.156	0	0.478	4.532	0	0	0.767	0	MSTRG.11192
MSTRG.11195.1	0	0	0	0	0	0	0	0	3.438	0	0	0	0	0	0	0	0	0	MSTRG.11195
MSTRG.112.1	10.753	14.105	18.794	14.998	13.661	17.852	14.014	11.936	13.449	4.225	2.645	1.962	4.06	8.89	2.827	1.201	1.924	1.304	CSS0014681
MSTRG.1120.1	0	0	0	0	0	0	0	0	0	0	1.156	0	0	0	3.983	0	0	0	MSTRG.1120
MSTRG.11201.1	0.412	0.557	0.319	0.372	0.163	0.738	0	0.501	0.987	0.234	1.303	1.617	2.156	3.293	0.997	0.921	2.017	7.234	MSTRG.11201
MSTRG.11202.1	0	0	0	0	0	0	0	0	3.53	0	0	0	0	0	0	0	0	0	MSTRG.11202
MSTRG.11204.1	0	3.51	0	0	0	0	0	0	0	0	0	0	0	0	0	0	0	0	MSTRG.11204
MSTRG.11208.1	0	0	0	0	0	0	0	0	0	0	0	0	0	0.348	3.375	0	0	0	MSTRG.11208
MSTRG.1121.1	1.065	1.404	3.716	1.098	1.081	2.291	1.897	2.592	1.458	8.379	8.339	5.374	4.977	5.245	4.199	2.449	1.916	1.445	MSTRG.1121
MSTRG.11210.1	0.595	0	0	0	0	0	0	0	0.766	0	0.314	0	2.336	0.446	0	1.197	0	0	MSTRG.11210
MSTRG.11211.1	0	0	0	0	0	0	0	0	0	0	0	0	0	0.5	0	0	0	0	MSTRG.11211
MSTRG.11212.1	0	0.927	0.312	0.725	0	0	0	0.652	0	0	0.282	0	0	0	0	1.438	0	0	MSTRG.11212
MSTRG.11214.1	0.808	0	0	1.215	0.957	0	0.672	0.328	0.323	1.349	0.284	0	1.058	2.424	3.915	0.361	0.566	0.366	MSTRG.11214
MSTRG.11215.1	2.235	1.958	2.194	1.021	1.465	2.435	0.809	0.781	4.293	0.708	1.193	2.09	0.988	0.566	1.644	2.277	1.98	2.559	MSTRG.11215
MSTRG.11216.1	0	0	0.42	0.978	0.856	0	0	0.44	0	0	0.762	0	0	1.084	0	0	0	0	MSTRG.11216
MSTRG.11217.1	15.669	3.99	3.039	3.184	5.936	3.569	3.608	2.749	2.452	1.768	2.009	1.413	1.201	5.504	5.128	1.231	2.075	2.586	MSTRG.11217
MSTRG.11220.1	0	0	0	0	0	0	0	0	0	0	0	0	0	0	0	0	0	1.606	MSTRG.11220
MSTRG.11221.1	0.907	0	0.527	0.205	0	1.219	0.283	0	0	0.851	0	0.267	0.593	0.68	0	0	0.714	2.153	MSTRG.11221
MSTRG.11224.1	0	0	0	0.255	0	0.304	0.704	1.718	0.338	0	0	0	0	5.504	0.82	0	0	0	MSTRG.11224
MSTRG.11225.1	1.416	0	0	0.255	0	0.609	0	0	1.018	0	0	0	0.371	0	1.234	0	0	0	MSTRG.11225
MSTRG.11226.1	4.14	0.531	0	0	0	0	0	0	1.102	0	0	0	0	0	0	0	0	0	MSTRG.11226
MSTRG.11227.1	0	2.022	0	0	0.415	0	0	0.431	0	0	0	0	0	0	3.566	0	0	0	MSTRG.11227
MSTRG.11230.1	0	0	0	0	0	0	0	0	0	0	0	0	0	0	3.375	0	0	0	MSTRG.11230
MSTRG.11231.1	34.009	37.557	41.472	36.29	36.481	35.117	38.006	39.163	38.891	0.767	0.461	0.721	0.229	0.35	0.042	0.665	0.582	0.752	MSTRG.11231
MSTRG.11235.1	2.484	3.93	2.522	2.944	1.66	2.651	3.475	5.911	3.569	0.969	1.959	1.277	0.405	2.09	3.375	1.878	0.975	3.782	MSTRG.11235
MSTRG.11236.1	1.88	0.723	0	0.565	0	0.337	1.172	0.381	0	2.746	0	0	1.64	5.167	0	0	0.329	0	MSTRG.11236
MSTRG.11237.1	0	0	0	0.681	0	0.037	0	0	0	0	0	0	0	0	2.05	0	1.98	0	MSTRG.11237
MSTRG.1124.1	69.417	2.126	0	0.554	0	0	0.383	1.122	0.736	0.769	0	0	1.608	0	0	0.412	0.322	2.918	CSS0018656
MSTRG.11240.1	77.458	2.989	1.206	0	0.307	0.557	0	0.631	0	0	0	0	1.696	0	0	1.043	0	0.352	MSTRG.11240
MSTRG.11243.1	6.028	6.307	8.874	6.435	9.053	6.995	4.72	8.593	8.245	6.12	1.264	1.81	4.923	9.428	13.62	4.282	5.565	6.416	CSS0049625
MSTRG.11244.1	0.349	0	0	0	0	0	0	2.976	0	0	0	0	0	0	0	0.469	0	0	MSTRG.11244
MSTRG.11245.1	0.641	0.37	0.746	0.289	0.38	0	0.4	1.171	0	0.803	0	0	0	1.443	0	0	0	0	MSTRG.11245
MSTRG.11251.1	2.282	2.394	3.983	2.434	3.072	3.014	1.164	2.02	1.988	4.156	7.219	8.43	4.074	4.822	9.647	6.542	4.029	2.675	MSTRG.11251
MSTRG.11252.1	0	2.381	1.421	0	0	0	0	0	0	0	0	0	0	0	0	0	0	1.91	MSTRG.11252
MSTRG.11254.1	0	0.856	0.894	0.387	0	0	0	0	0.305	0	0	0.226	0	0	0.539	0	0	0	MSTRG.11254
MSTRG.11255.1	0.91	2.624	0.882	1.778	2.873	2.61	0.189	0.795	1.816	1.519	0.799	0.357	0.794	1.364	2.423	0.814	1.273	1.44	MSTRG.11255
MSTRG.11256.1	0	2.487	0.94	0.486	3.829	0.29	0.336	0	0.646	1.349	0.284	1.587	1.058	0.404	2.349	0.723	0.283	1.097	MSTRG.11256
MSTRG.11257.1	0	0	0.5	0	0	1.359	2.1	0.789	0.504	0	0	0	0	0	0	0	0	0	MSTRG.11257
MSTRG.11261.1	0	0	0	0	0	0	0	0	0	0.798	0	0.375	1.264	2.389	0	0	0	0	MSTRG.11261
MSTRG.11263.1	0	0.548	0.176	0.148	0	0.701	0	1	0.195	7.33	1.359	4.57	7.612	12.529	20.556	6.268	4.041	8.788	MSTRG.11263
MSTRG.11267.1	0	0	0	0	0	0	0	0	0	0	0	0	0	0	1.022	0	0	0	MSTRG.11267
MSTRG.11270.1	1.286	1.026	1.815	1.769	0.762	0.922	2.72	1.044	1.751	1.073	3.069	0.757	1.964	4.499	5.605	1.15	1.62	2.952	MSTRG.11270
MSTRG.11274.1	0.405	0	0	0	0	0	0	0.493	0	0	0	0	0	0	0	0	0	0	MSTRG.11274
MSTRG.11275.1	1.546	0.892	1.349	0.523	1.144	0.416	0.482	0.47	1.157	0.484	0	0	0	0	1.685	0.778	0.811	1.573	MSTRG.11275
MSTRG.11279.1	0	0	0	0	0	0	0.172	0	0	0.345	0	0	0	0.62	0.401	0.37	0	2.993	CSS0025213
MSTRG.1128.1	95.538	0	0	0	0	0	0	0	0	0	0	0	0	0	0	0	0	0	CSS0019201
MSTRG.11280.1	0	0	0	0	0	0	0	0	0	0	0	0	0	3.746	0	0	0	0	MSTRG.11280
MSTRG.11283.1	0	0	2.252	0.372	0	0	0	5.293	0.493	0	0	0.97	1.617	0	0	0.552	0	1.118	MSTRG.11283
MSTRG.11286.1	0.233	0.806	0	0	0.276	0	0	0.567	0	0	0	0	0.305	2.793	0	0	0	0	MSTRG.11286
MSTRG.11289.1	0	0	0	0	4.366	0	0	0	0	0	0	0	0	0	0	0	0.645	0	MSTRG.11289
MSTRG.1129.1	0	0	1.489	0	0	0	0	0	0	0	0	0.503	0	0	0	0	0	0	CSS0019201
MSTRG.11290.1	0.52	0.3	0.302	0.234	0.308	2.236	2.267	0	1.556	0	0	0	0	0	0	0	0	0	MSTRG.11290
MSTRG.11291.1	0	0	0	0	0	0	0.341	0	0	0.342	0.576	0	0.716	0	8.738	1.1	1.148	1.854	MSTRG.11291
MSTRG.11292.1	0	0	0	0	1.106	0	0	0.568	0.559	1.169	0	0	0	0	0	0	0	5.068	MSTRG.11292
MSTRG.11293.1	0	0	0	0	0	0	0	0	2.986	0	0	0	0	0	0	0	0	0	MSTRG.11293
MSTRG.11294.1	2.432	2.737	1.98	3.414	2.082	4.837	1.262	2.528	0.542	0	0	0	0	0	0.754	0.348	0	0	MSTRG.11294
MSTRG.11299.1	3.643	3.637	4.483	2.402	2.904	3.769	3.582	3.923	4.28	5.965	4.211	4.703	3.301	3.572	7.635	5.452	4.045	3.803	CSS0007949
MSTRG.113.1	0.714	1.648	1.662	0.483	1.481	0.769	0.223	1.087	0.428	1.118	0	0	0.468	3.214	0	1.198	0.75	0.242	MSTRG.113
MSTRG.1130.1	0	0	0	0	0	0	0	0	0	0	0.442	0	0	0.628	0	0	0	0	MSTRG.1130
MSTRG.11302.1	0.238	0.352	0	0.08	0.723	0.985	0.761	0.371	0.366	0	0.064	0	0.799	0.458	0	0.819	0	0	MSTRG.11302
MSTRG.11303.1	0.115	1.283	0.815	2.339	2.02	1.669	3.178	1.044	2.844	2.187	1.869	1.505	5.111	14.489	10.642	6.867	6.057	5.741	MSTRG.11303
MSTRG.11305.1	0	0	0	0.332	0	0	0	0	0	0	0	0	0	0	2.676	0	0	0	CSS0016022
MSTRG.11308.1	0.444	0	0	0	0	0	0	0	0	0.301	0.171	0	0.297	0.35	0	0	0	0	CSS0036371
MSTRG.11308.2	2.889	3.673	3.28	2.892	1.88	2.316	2.676	2.071	1.801	1.653	1.238	1.228	1.229	0.409	0.113	0.876	1.357	1.935	CSS0036371
MSTRG.11308.3	1.019	2.967	1.161	2.968	2.679	2.494	0	0.522	0.965	1.657	1.973	0.475	0.682	1.799	1.908	0.597	0.891	0.252	CSS0036371
MSTRG.11308.4	19.129	18.952	24.482	12.328	12.707	13.832	10.615	11.277	13.129	21.445	20.048	24.847	7.846	9.566	9.463	12.369	12.171	15.763	CSS0036371
MSTRG.11313.1	3.97	7.715	2.18	3.514	3.632	1.671	4.348	4.054	4.192	14.234	6.229	4.979	8.981	10.335	3.63	9.999	7.008	2.955	MSTRG.11313
MSTRG.11319.1	2.122	0.306	0.772	1.915	0.785	1.57	1.985	1.13	0.953	2.159	1.818	3.124	1.215	0.597	0	0.712	1.81	0.54	MSTRG.11319
MSTRG.11322.1	8.839	5.86	3.602	3.492	8.1	4.682	7.581	9.093	8.645	1.968	0.739	0.947	6.216	6.407	6.62	3.509	3.451	9.146	MSTRG.11322
MSTRG.11323.1	5.561	6.802	3.161	4.046	5.48	5.358	4.603	4.874	5.02	0.864	2.04	4.434	3.115	3.132	3.814	3.267	3.862	4.425	MSTRG.11323
MSTRG.11326.1	1.004	0.546	1.525	0	0	0.861	0	1.59	2.166	0	1.506	0	0	0	0	0	0.317	2.576	MSTRG.11326
MSTRG.11327.1	2.972	5.611	4.087	2.438	3.52	3.779	4.717	2.302	2.913	0	0	0	2.476	3.241	3.926	0.363	0	2.2	MSTRG.11327
MSTRG.11330.1	0	3.297	0	0	0	0	0	0.435	0	0	0	0	0	0	0	0	0	0	MSTRG.11330
MSTRG.11331.1	0	0	0	0	0	0	0	0	0	0	0	0	0	0	0	0	0	0.592	MSTRG.11331
MSTRG.11332.3	24.961	14.48	18.186	10.736	14.6	10.264	14.8	12.405	14.018	20.089	10.436	6.682	11.137	18.696	15.443	7.481	11.98	13.628	MSTRG.11332
MSTRG.11333.1	0	0	0	0	0	0	0	0	0	0	0	0	0.471	0	0	0	0	0	MSTRG.11333
MSTRG.11334.1	0	0	0	0	0	0	0	0	0	0	0	0	0	0	3.575	0	0	1.669	MSTRG.11334
MSTRG.11336.1	20.425	0	0	0	0	0	0	0	0	0	0	0	0	0	0	0	0	0	MSTRG.11336
MSTRG.11337.1	0	1.136	0.458	0.71	0.466	0.847	0.736	0	0.708	0	0	0	0.515	0	3.719	0.264	0	0	MSTRG.11337
MSTRG.11338.1	0.166	0.575	0.097	0.225	0.295	0.447	0.932	0.707	0.497	2.287	0.263	0.489	0.652	0.373	1.447	0.111	0.61	1.464	MSTRG.11338
MSTRG.11339.1	0.752	0.868	0.973	0.302	0.495	0.36	0	0.102	0.501	1.57	0	0	0.328	0.627	0	0.336	0	1.361	MSTRG.11339
MSTRG.11340.1	1.328	1.022	0.402	0.799	0	0	0	0	0	0.915	0.934	1.861	2.318	0	0	1.907	2.138	5.923	MSTRG.11340
MSTRG.11341.2	0	0	1.143	0.886	1.163	0.352	0	2.523	0.981	0	0	0.386	1.063	0	0	1.318	0	0	CSS0016933
MSTRG.11342.1	11.146	33.418	10.645	5.006	19.946	10.208	5.885	11.989	11.312	1.759	1.592	3.4	4.814	3.537	2.241	2.631	1.556	3.498	MSTRG.11342
MSTRG.11343.1	0.969	1.032	0.694	1.009	0.177	0.962	1.208	0.635	0.625	1.4	0.236	0.79	1.464	0.671	0.867	1	0.861	0.405	MSTRG.11343
MSTRG.11344.1	0	0	0	0.727	0	0	0	0.491	0.483	0	0.85	0	0	0	0	0	0	1.094	MSTRG.11344
MSTRG.11345.1	12.015	9.218	0.894	6.061	11.482	5.918	1.762	9.534	6.059	7.282	2.325	1.866	2.536	6.597	14.111	2.034	1.991	14.154	MSTRG.11345
MSTRG.11346.1	1.204	0.491	0.49	0.392	2.779	1.183	1.544	0.751	0.578	2.933	0	0	0	1.466	6.264	1.504	0.785	5.502	MSTRG.11346
MSTRG.11348.1	0	2.495	0	1.171	0	0	0	0	0	0	0	0	0	0	0	0	0	0	MSTRG.11348
MSTRG.11349.1	2.314	2.833	4.123	1.18	0.36	0.311	0.721	0.352	2.772	1.087	0.61	2.044	1.136	0.867	3.892	1.552	1.215	0	MSTRG.11349
MSTRG.11350.1	3.712	2.998	2.16	1.34	2.638	0	3.703	0.452	2.669	3.719	0	0.437	0	0	1.079	0.498	0	0	MSTRG.11350
MSTRG.11353.1	1.612	2.134	0	2.182	4.296	1.301	0.502	2.943	1.931	3.532	1.275	2.373	3.165	3.021	0	0	0	0	MSTRG.11353
MSTRG.11354.1	3.067	3.421	1.103	1.613	3.132	4.878	2.872	1.563	0.496	0.432	0.184	0.412	0	2.327	0.834	0	0	1.352	MSTRG.11354
MSTRG.11355.1	0.631	0.951	1.453	1.127	2.254	0.224	0.519	0.935	0	1.564	1.097	0.735	0.817	2.809	1.512	1.676	1.375	3.955	MSTRG.11355
MSTRG.11356.1	2.767	2.158	1.644	0.482	0.633	4.599	2.998	0.976	1.28	1.003	2.535	0.315	1.748	0.401	9.316	0.358	0.28	0	MSTRG.11356
MSTRG.11358.1	0.245	2.24	0.56	1.302	5.698	1.812	2.1	2.43	1.49	0.602	0	0	0.315	3.968	0	0	0.253	0.326	MSTRG.11358
MSTRG.11359.1	0	1.006	0	0.389	1.278	0	0.269	0.525	0.517	0.27	0	0.508	0	3.883	0	2.316	0.453	3.514	MSTRG.11359
MSTRG.11360.1	4.626	5.259	4.071	2.664	4.45	2.351	3.624	1.9	2.891	1.906	1.27	1.582	3.477	4.372	4.264	2.167	1.405	3.711	MSTRG.11360
MSTRG.11361.1	0	0	0	0	4.713	0	0	0	0	0	0	0	0	0	2.255	0	0.464	0	MSTRG.11361
MSTRG.11365.1	0	0	0	0	0	0	0	4.677	0	0	0	0	0	0	0	0	0	0	MSTRG.11365
MSTRG.11367.1	0	0	0	0	0	0.502	0	0.568	2.198	1.099	0	1.776	0.611	3.017	0	2.505	0.98	0	MSTRG.11367
MSTRG.11368.1	3.138	2.921	2.604	2.66	3.731	3.624	1.371	4.286	2.281	3.929	3.231	0	0	0.487	3.991	1.479	0.964	1.159	MSTRG.11368
MSTRG.11369.1	0	0.725	0	0	0	0	0	0	2.636	0	0	0	0	0	0	0	0	0	MSTRG.11369
MSTRG.11371.1	1.145	0	0.444	0	0	0	0	1.394	0	0	0	0.45	0	0	0	3.073	0	0	MSTRG.11371
MSTRG.11373.1	1.414	0	0	0	0	0	0	0	2.259	0	0	0	0	0	0	0	0	0	MSTRG.11373
MSTRG.11374.1	0.462	0	0	0	0	0.502	0	0	0	0	0	0	0	0	0	0	0	0	MSTRG.11374
MSTRG.11376.1	0	0	0	0	1.006	0	0	0	0	0	0.299	0	0	3.397	0	0	0	0	CSS0004370
MSTRG.11377.1	1.23	0	0	0	0.486	0	0	3.993	0	0	0	0	0	0	0	0	0	0	MSTRG.11377
MSTRG.1138.1	0.274	0	0	0	0	0	0	0	0	0	0	0	0	0	0	0	0	0	MSTRG.1138
MSTRG.11382.3	3.091	1.871	2.389	1.526	2.37	1.007	0.307	2.214	0.655	3.017	1.171	2.201	1.892	3.772	2.202	1.117	2.575	5.16	CSS0033766
MSTRG.11383.1	5.985	6.664	5.132	3.032	3.856	2.938	2.619	3.579	4.78	6.443	4.097	4.205	2.612	4.881	6.256	5.072	4.299	8.264	CSS0033766
MSTRG.11384.1	2.518	1.578	0	0.95	2.303	0	0.457	0	0	0	0.342	0.267	0	0	1.413	0.735	0.674	2.199	MSTRG.11384
MSTRG.11385.1	0.382	0.393	0	0.877	0.56	1.046	0.804	0	0	0	0	0	0.424	0	0	0	2.381	0	MSTRG.11385
MSTRG.11386.1	0	3.255	0	0	0	0	0	0	0	0	0	0	0	0	0	0	0	0	MSTRG.11386
MSTRG.1139.1	0	0	0	0	0	0	0	0	0	0	0	0	0	0	0	0	0	3.159	CSS0036164
MSTRG.11390.1	0.36	0.208	0	0.162	0.426	0.581	0.673	0	0.431	0.451	0	1.484	0.707	1.079	1.046	0.483	1.889	1.709	MSTRG.11390
MSTRG.11391.1	0.803	1.389	0.467	0	0	0.432	0	0.977	0	1.005	0	1.89	0.525	1.203	0	0	1.563	0	MSTRG.11391
MSTRG.11392.1	0	0	0	0	0.781	0	0	0	0	0	0	0	0	0	0	0	0	0	MSTRG.11392
MSTRG.11394.1	6.723	10.206	4.481	4.789	9.727	5.711	5.956	6.762	7.408	4.209	2.134	2.084	1.853	3.183	6.684	2.196	6.872	8.883	MSTRG.11394
MSTRG.11396.1	0.449	0.518	0.261	1.553	4.698	0.725	0.653	0	0.359	0	0	0	0.196	0	0	0	0	0	CSS0031947
MSTRG.11398.1	1.174	0	0.911	0.706	1.39	0.842	0	0.476	1.406	0	0.825	0.461	0	2.934	0	0	0	0	MSTRG.11398
MSTRG.11399.1	0	0.938	0.473	0	0.481	0.437	0	0	0.487	0	0	0.957	0	0	0.591	0	0	0	MSTRG.11399
MSTRG.11400.1	19.056	31.179	24.563	12.884	27.865	15.178	11.916	21.643	24.068	10.152	5.597	7.005	8.165	19.036	16.851	7.814	19.032	13.823	MSTRG.11400
MSTRG.11401.1	2.239	0	1.338	0.346	0	0	0.956	0.28	0	0.96	1.107	0	2.509	2.018	0	0.514	0	0	MSTRG.11401
MSTRG.11403.1	8.403	9.695	4.645	3.428	3.782	5.193	4.7	6.42	1.441	0.951	0.321	1.166	0.972	0.371	2.158	0.996	1.819	0	MSTRG.11403
MSTRG.11404.1	0.143	1.249	0.487	0	0	0	0	0.841	0.673	0	0.718	0	0	0	0	0	0	1.857	MSTRG.11404
MSTRG.11405.1	0.449	0.508	1.041	0	0	1.199	0	0.638	0	0	0	0	0	0	0	0	0	0	MSTRG.11405
MSTRG.11407.1	0	0	0	0	0	0	0	0	2.755	0	0	0	0	0	0	0	0	0	MSTRG.11407
MSTRG.11408.2	14.396	7.182	7.629	6.037	6.433	6.925	6.13	5.503	6.435	6.181	5.459	5.223	6.566	7.983	8.999	5.041	4.552	6.297	MSTRG.11408
MSTRG.11409.1	1.951	0.872	1.318	1.25	1.64	1.422	2.276	2.069	1.508	0.552	0.996	0.741	1.813	2.643	3.567	1.014	1.718	2.477	MSTRG.11409
MSTRG.11411.1	1.298	1.145	0.711	0.482	1.085	0.329	0.286	1.301	0.64	1.243	0.805	0.36	0.6	3.778	2.33	0.615	1.523	0.518	MSTRG.11411
MSTRG.11412.1	12.128	8.282	5.577	1.641	5.243	6.335	3.621	7.43	5.31	4.879	4.203	5.353	4.354	8.96	4.514	1.682	6.632	5.907	MSTRG.11412
MSTRG.11412.2	8.786	9.124	11.812	8.11	7.601	6.02	8.255	5.356	7.949	9.468	4.163	4.577	6.659	6.477	10.13	7.275	3.929	6.99	MSTRG.11412
MSTRG.11414.1	0	0	0	0	0	0	0	0	0	0	0	0	0	0	0	0.617	0	0	MSTRG.11414
MSTRG.11416.1	3.638	1.399	3.881	1.368	2.155	1.305	0	1.107	0	1.519	0	0.714	1.985	8.639	16.302	2.034	3.183	7.406	CSS0011345
MSTRG.11417.1	6.281	2.771	4.985	1.693	3.281	1.647	1.089	3.681	2.717	6.523	5.364	5.535	1.561	8.3	10.525	2.769	2.851	2.605	CSS0005860
MSTRG.11419.1	0.748	2.423	0.489	1.198	2.674	1.88	0.262	0	0	0	0	0	0.275	0	0	0	0.22	0	MSTRG.11419
MSTRG.1142.1	0	0	0	0	0	0.297	0	0	0	0	0	0.325	0	3.367	0	0	0	0	MSTRG.1142
MSTRG.1142.2	0	0	0	0	2.179	0	0	0	0	0	0	0	0	1.159	2.102	0.485	1.898	2.251	MSTRG.1142
MSTRG.11420.1	0	0	0	0	0	0	0	0	0	0	0	0	0	0	3.78	0	0	0	MSTRG.11420
MSTRG.11424.1	3.994	7.614	3.233	2.507	3.702	4.111	3.681	7.822	7.49	5.436	3.296	3.682	1.591	1.823	2.019	2.33	4.193	3.063	MSTRG.11424
MSTRG.11425.1	20.944	8.411	7.322	4.735	6.582	4.471	7.255	9.857	9.104	3.152	3.205	3.132	1.865	2.172	1.76	1.625	1.795	2.127	MSTRG.11425
MSTRG.11426.1	0	0	0	0	0	0	0.35	0	0	0	0	0	0	0	0	0	0.295	0	MSTRG.11426
MSTRG.11427.1	28.032	33.734	25.865	34.657	46.034	34.11	28.772	40.424	30.887	27.976	16.182	15.531	25.391	54.359	46.512	25.396	27.474	39.685	MSTRG.11427
MSTRG.11428.1	0	0.636	1.283	0.249	0.327	0.593	0.344	0.671	0	0	0	0	0	0	3.205	0	0	0	MSTRG.11428
MSTRG.11430.1	0	0	0	0	0	0	0	1.156	0	0	0	0	0	0	3.219	0	0	0	MSTRG.11430
MSTRG.11431.1	0	0	0	0	0	0	0	0	0	0	0	0	0	0	0	0	0	3.449	MSTRG.11431
MSTRG.11432.1	1.343	0.62	1.563	0.727	0.636	2.602	1.34	2.616	0	2.355	1.983	1.266	1.758	0	0.781	2.523	2.82	4.01	MSTRG.11432
MSTRG.11433.1	0	0	0	0	0	0	0	0	0	0	0	0	0	0	0	2.742	0	0	MSTRG.11433
MSTRG.11435.1	1.546	3.462	2.804	2.726	1.735	0.985	0.574	0.701	0.794	3.86	2.413	3.126	3.116	2.125	3.06	2.211	3.849	4.876	MSTRG.11435
MSTRG.11435.2	3.753	5.637	5.811	3.987	4.17	4.674	4.107	6.629	2.581	5.47	3.949	6.529	5	8.482	6.965	4.02	3.613	3.938	MSTRG.11435
MSTRG.11436.1	0.696	0	0	0	0	0	0	0	0	0	0	0	0	3.652	0	0	0	0	MSTRG.11436
MSTRG.11437.1	0	0	0	0	0	0	0	0	0	0	0	0	2.387	0	0	0	0	0	MSTRG.11437
MSTRG.11439.1	3.483	1.727	2.546	3.455	5.203	3.189	2.899	3.498	6.112	2.452	0	0.881	0.885	1.122	10.124	2.33	2.056	4.719	MSTRG.11439
MSTRG.11440.1	0	0	0	0	0.812	0	0	0.417	0.411	0	0	0.404	0	1.028	0	0	0.36	2.326	MSTRG.11440
MSTRG.11441.1	5.915	8.972	6.395	6.685	7.742	4.328	7.652	6.625	7.786	1.126	0.437	0	0.271	0.311	3.659	0	0.218	0.343	MSTRG.11441
MSTRG.11442.1	0	0	1.456	0	0	0.492	0	0	0.415	0	0	0	0	0	0	0	0	0	MSTRG.11442
MSTRG.11444.1	1.619	0.822	0.471	1.818	0.01	1.742	0.505	0	0	1.013	1.28	0.477	0	0	0	0	0.425	0	MSTRG.11444
MSTRG.11445.1	1.394	1.072	0.378	1.257	0.55	0	0	2.262	2.226	0	0	0	0	0	0	0.623	0	0	MSTRG.11445
MSTRG.11446.1	1.598	3.7	0.444	0	2.294	0	0	0.308	5.574	1.464	1.208	2.262	0.51	1.753	3.505	0.523	2.34	4.177	MSTRG.11446
MSTRG.11447.1	4.234	3.096	3.257	2.099	2.251	2.041	1.885	1.57	1.569	4.254	2.927	3.858	3.159	5.749	4.994	3.374	2.75	4.85	MSTRG.11447
MSTRG.11448.1	0.428	1.286	1.484	0.735	2.998	1.415	0.768	3.369	2.316	0	0	0	0	0	0	0	0	0	MSTRG.11448
MSTRG.11449.1	6.056	8.125	3.91	6.216	10.052	5.031	6.565	9.855	9.091	2.995	4.795	5.623	4.459	17.109	17.56	5.46	13.875	5.716	MSTRG.11449
MSTRG.1145.1	0	0	0	0.543	0.857	2.618	0	0	0	0	0	0	0	0	0	0	0	0	MSTRG.1145
MSTRG.11450.1	17.598	4.504	5.918	6.199	6.695	6.364	7.28	7.368	7.075	4.809	2.922	3.724	6.512	8.793	11.643	4.67	4.827	9.548	MSTRG.11450
MSTRG.11451.1	0	0	0	1.668	0	0.853	0.329	0.322	0	4.63	3.064	2.8	0	0	0	4.962	1.941	3.584	MSTRG.11451
MSTRG.11452.1	0	4.333	0	0	0	0	0	0	0	0	0	0	0	0	0	0	0	0	MSTRG.11452
MSTRG.11453.1	0	0	0	0.859	0.752	0	1.493	0	0	0.795	1.004	0	0	0	1.845	0	1.667	4.308	MSTRG.11453
MSTRG.11455.1	0	0	0	0	0	0	0	0	0	0	0	0	0.744	0	3.714	0	0	0	CSS0021963
MSTRG.11456.1	0	1.056	0	0.936	0	0	0.4	0	0.885	0	0	0	0.399	2.311	0.443	0	1.551	0.414	MSTRG.11456
MSTRG.11458.1	0.729	0	0.848	0	3.454	0	0	0.592	0	0	0	0	0	0	1.413	0	0	0	MSTRG.11458
MSTRG.11459.1	0.581	1.34	0.451	1.398	0.917	0.208	0	1.179	4.175	0	0	0	0.507	0.29	0	0	0	0	MSTRG.11459
MSTRG.1146.1	50.237	0	0	0	0.488	0	0	0	0	0	0	0	0	0	1.795	0	0	0	MSTRG.1146
MSTRG.11460.1	0.973	1.327	0.515	1.596	2.41	1.428	3.199	4.415	0.53	0	0	0	0	0	0	0	0	0	MSTRG.11460
MSTRG.11461.1	0	0	0	0	1.294	0	0	0	0	0	0.192	0	0	0	0	0	0	0	MSTRG.11461
MSTRG.11462.1	0	2.583	0	0.505	0.862	0	0.349	0	0.335	3.153	0	0.659	1.099	0	2.846	0	0.587	1.352	MSTRG.11462
MSTRG.11463.1	0	0.089	0	0.21	0	0.083	0	0	0	2.327	2.939	1.459	0	0	0.45	2.285	2.438	2.626	MSTRG.11463
MSTRG.11464.1	0	0	0	0	0	0	0	0	0	4.514	0	0	0	0.832	1.209	2.977	1.456	0	MSTRG.11464
MSTRG.11466.1	8.32	7.037	6.459	8.334	12.137	12.492	6.866	10.399	9.352	12.638	11.491	8.778	9.084	11.987	14.006	9.975	7.931	11.584	MSTRG.11466
MSTRG.11466.2	5.78	9.159	7.709	5.753	5.721	2.259	5.778	4.532	5.131	10.153	5.766	7.318	3.97	3.179	4.215	4.645	8.253	10.508	MSTRG.11466
MSTRG.11467.1	1.278	1.03	0	1.853	0.593	2.461	1.553	2.081	3.285	0	0	0	0	0	0	0	0	0	MSTRG.11467
MSTRG.11468.1	0.375	0.721	0.073	0.056	0.592	0.202	0.312	0.152	0.374	4.851	0.922	1.325	0.327	0	0.363	1.509	1.443	1.102	MSTRG.11468
MSTRG.11469.1	0	0	0	0	0	0	0	0	0	0.996	0	0.469	0	4.773	0	0	0	0	MSTRG.11469
MSTRG.11471.1	0	0	0	0	0	0	0	0	0	0	0.354	0	0	0	0	0.45	0	4.098	CSS0033607
MSTRG.11473.1	3.189	16.105	3.761	3.921	6.777	1.225	2.968	7.292	5.4	0.856	0.72	0	0.328	5.123	0.993	0.611	0.239	4.327	MSTRG.11473
MSTRG.11474.1	3.758	6.958	2.564	3.898	4.948	3.483	3.076	5.329	6.138	2.808	1.734	0	0	0.415	2.079	0	0	0	MSTRG.11474
MSTRG.11475.1	0	0	0	0	0	0	0	0	0	0	0	0	0	1.015	0	0	0	0	MSTRG.11475
MSTRG.11476.1	0	0	0	0	0	0	0	0	0.232	0.729	0	0	0	0	0	0.521	0	2.896	MSTRG.11476
MSTRG.11477.1	0	0	0	0	0	0	0	0	0	0	0	0	0	0	0	0	0	2.99	MSTRG.11477
MSTRG.11480.1	0.135	0.93	0	0.491	0	0	0.155	0	0	0.702	0	0	0	0	0	0	0.132	0.161	MSTRG.11480
MSTRG.11484.1	11.223	12.651	13.659	7.1	6.264	3.886	13.512	12.877	17.618	5.33	8.841	9.723	2.364	4.449	3.936	8.481	9.344	6.477	MSTRG.11484
MSTRG.11485.1	0	0	0	0	0	0	1.973	0	0	0	0	0	0	0	0	0	0	0	MSTRG.11485
MSTRG.11486.1	0	0	0	0	0	0	0	0	0	0	0	0	0	0	1.62	0	0	0	MSTRG.11486
MSTRG.11487.1	0	0	0	0	0	0	0	0	0	0	0	0	2.849	0	0	1.46	0	0	MSTRG.11487
MSTRG.11488.1	0	0	0	0	0	0	0	0	0	0	0	0	0	3.55	0	0	0	0	MSTRG.11488
MSTRG.11489.1	0	0	0	0	3.191	0	0	0	0	0	0	0	0	0	0	0.452	0	0	MSTRG.11489
MSTRG.1149.1	2.294	3.382	1.038	1.265	1.509	1.782	1.43	2.172	0.916	13.562	15.855	12.607	3.003	4.013	2.037	8.378	6.555	8.127	MSTRG.1149
MSTRG.11491.1	0	0	0	0	0	0	0	0	0	0	0	0	0	0	0	0	0	3.686	MSTRG.11491
MSTRG.11492.1	0	0	0	0	0	0	0	0	0	0	0	0.27	0	0	0	0	0	2.491	MSTRG.11492
MSTRG.11493.1	0	0	0	0	0	0	0	0	0	0	0	0	0	3.394	0	0	0	0	MSTRG.11493
MSTRG.11494.1	0	0	0	0	0	0	0	0	0	0	0	0	0	0	0	0	2.808	0	MSTRG.11494
MSTRG.11495.1	0.269	0	0	0	0	0	0	0	0	3.027	0.283	0	0	0	0	0	0	0	MSTRG.11495
MSTRG.11496.1	0	0	0	0	0	0	0	0	0	0	0	0	0	0	0	0	1.125	4.726	MSTRG.11496
MSTRG.11497.1	0	0	0	0	0	0	0	0	0	0	0	0	0	0	6.978	0	0	0	MSTRG.11497
MSTRG.11498.1	0	0	0	0	0	0	0.657	0	0	0	0	0	1.034	4.74	0	0	0	0	MSTRG.11498
MSTRG.11499.1	0	0	0	0	0	0	0	0	0	0	0	0	0	0	4.874	0	0	0	MSTRG.11499
MSTRG.11500.1	0	0	0	0	0	0	0	0	0	0	0.672	0	0	0	4.166	0	0	0	MSTRG.11500
MSTRG.11501.1	0	0	0	0	0	0	0	0	0	0	0	0	0	0	0	0	3.193	0	MSTRG.11501
MSTRG.11503.1	3.956	3.828	3.203	6.068	8.265	6.579	4.989	4.55	2.733	2.468	2.08	2.706	2.422	2.465	5.386	2.54	0.995	1.895	CSS0045510
MSTRG.11504.1	0	0	0	0	0	0.36	0	0	1.202	0	0	0.394	0	0	0	0.449	1.404	0.454	MSTRG.11504
MSTRG.11505.1	0.19	0.219	1.106	0.858	0	0	0.948	0.231	0.456	2.38	0.2	1.791	0	1.425	0.276	0.51	0.798	2.58	MSTRG.11505
MSTRG.11506.1	1.226	1.273	2.426	2.213	3.545	3.035	2.599	1.642	2.791	3.838	1.681	1.155	0.963	3.31	2.138	0.658	2.317	2.163	MSTRG.11506
MSTRG.11507.1	0	0	0	0	0	0	0	0	0	0	0	0	0	3.673	0	0	0	0	MSTRG.11507
MSTRG.11508.1	0.591	0	0	0	0	0	0	0	0	0	0	0	0	3.546	0	0	0	0	MSTRG.11508
MSTRG.11509.1	0.276	0.17	0.321	0.124	0.49	0	0	0	0.33	1.554	1.308	0.162	0.18	1.861	0	1.295	0	1.684	MSTRG.11509
MSTRG.1151.1	0	0	0	0	0	0	0	0	0	1.506	0	0	0	0	0	0.323	0	0	MSTRG.1151
MSTRG.11512.1	0.22	0.254	0	0.198	0	0.473	0	0	0	0	0	0.518	0	0	1.278	0.295	0	0	MSTRG.11512
MSTRG.11513.1	0	0	0	0	0	0	0	0	0	0	0	0	0	1.74	0.843	0.389	0	0	MSTRG.11513
MSTRG.11514.1	1.55	2.307	2.632	1.107	0.926	1.654	1.664	0.935	1.597	8.441	1.798	4.794	2.829	1.431	2.817	0.424	2.832	2.707	MSTRG.11514
MSTRG.11514.2	2.839	5.129	4.161	2.242	4.832	3.145	2.439	5.542	5.358	5.778	4.361	4.3	4.029	8.406	5.913	7.043	2.118	6.038	MSTRG.11514
MSTRG.11515.1	5.73	3.083	0.955	4.815	5.797	1.38	1.014	10.786	0.599	4.742	0	0.45	0	4.007	2.219	2.561	0	2.59	MSTRG.11515
MSTRG.11517.1	0	0	0	0	0.102	0	0	0	0	1.114	0	0	0	0	0	0	0	0	MSTRG.11517
MSTRG.11519.1	1.757	2.621	2.096	1.421	1.336	1.265	0.885	1.636	1.61	3.763	3.121	2.862	5.702	1.633	5.263	2.367	4.94	5.024	CSS0031852
MSTRG.1152.1	0.098	0.34	0.114	0.089	0.116	0.423	0.123	0.359	0	0.246	0.311	0.232	0.257	0	0.714	0.264	0.103	1.067	MSTRG.1152
MSTRG.11525.1	0.622	0	0	0	0	0	0	0	0	0	0	0	0	0	0	0	0	0	MSTRG.11525
MSTRG.11526.1	0	0	0	0	0	0	0	0.416	0	0.428	0	0	0	1.537	0.496	1.375	2.869	0	MSTRG.11526
MSTRG.11527.1	0	0	0	0	0	0	0	0	4.912	0.395	0	0	0	0	0	0	0	0	MSTRG.11527
MSTRG.11528.1	0	0	0	0	0	0	0	0	0	0.736	0.929	0.346	0	1.321	4.269	0	0.709	0	MSTRG.11528
MSTRG.11529.1	0	0	0	0	0.321	0	0	0	0	2.794	1.417	0.337	1.064	0	0.984	0.364	0.427	2.758	MSTRG.11529
MSTRG.11530.1	0	0	0	0	0	0	0	0	3.323	0	0	0	0	0	0	0	0	0	MSTRG.11530
MSTRG.11531.1	56.31	23.062	20.721	21.671	30.623	28.908	30.218	29.243	35.825	178.356	147.398	125.615	270.479	349.436	381.52	291.836	312.431	376.516	MSTRG.11531
MSTRG.11532.1	28.43	12.961	11.086	14.232	14.42	11.46	13.75	17.029	16.233	100.669	92.629	78.691	181.822	234.001	262.003	194.385	182.207	296.565	MSTRG.11532
MSTRG.11533.1	0.441	0	1.025	0	0	0.474	0	0	0	0	0	0	0	0	0	0	0	0	MSTRG.11533
MSTRG.11534.1	2.54	2.468	3.159	3.121	3.921	2.085	1.905	2.748	2.248	2.936	3.087	3.304	3.271	2.57	3.765	2.759	2.092	2.431	MSTRG.11534
MSTRG.11534.2	3.094	7.049	7.264	4.592	6.241	7.709	4.034	1.962	4.775	5.758	4.617	4.705	3.228	4.06	5.767	5.706	4.955	1.747	MSTRG.11534
MSTRG.11534.3	11.629	15.806	13.631	10.502	10.781	10.555	8.072	9.008	8.584	13.25	10.444	10.404	10.038	14.009	13.616	7.995	9.395	12.857	MSTRG.11534
MSTRG.11534.4	0.421	5.623	2.82	0.982	0.373	3.57	3.095	2.591	0.685	1.507	1.989	1.305	1.641	0	4.456	0	0.502	0	MSTRG.11534
MSTRG.11534.5	9.248	8.388	7.883	5.236	7.062	5.8	3.594	4.587	3.443	6.499	4.545	3.66	4.924	4.278	5.825	2.668	3.89	3.495	MSTRG.11534
MSTRG.11535.1	0	0	0	0	3.475	0	0	0	0	0	0	0	0	0	0	0	0	0	MSTRG.11535
MSTRG.11538.1	0.08	0.139	0.14	0.326	0.048	0.281	0.15	0.196	0.289	0.855	0.741	0.662	1.762	2.861	2.452	0.916	0.78	1.908	MSTRG.11538
MSTRG.11541.1	0	0	0	0	0	0	0	0	4.165	0	0	0	0	0	0	0	0	0	MSTRG.11541
MSTRG.11542.1	0	0	0	0	0	0	0	3.673	0	0	0	0	0	0	0	0	0	0	MSTRG.11542
MSTRG.11543.1	0.51	0	0.445	0	0.151	0.275	0	0.466	1.834	0	0	0.15	0	0	0	0	0.536	0	MSTRG.11543
MSTRG.11544.1	0	0	0	0	0	0	0	0	2.984	0	0	0	0	0	0	0	0	0	MSTRG.11544
MSTRG.11547.1	0	1.031	0	0	0	0	0	0	0	0	0	0	0	0	0	0	0	0	MSTRG.11547
MSTRG.11549.1	0	0	0	0	0	0	0	0	0	0	0	0	0	0	0	0	0	2.935	CSS0024242
MSTRG.1155.1	0	0	0	0.168	0	0.201	0.466	0	0	0	0	0	0.244	1.4	3.256	0	0.784	3.041	MSTRG.1155
MSTRG.11552.1	0	0	1.002	0	0	0	0	3.669	0	0	0	0	0	0	0	0	0	0	CSS0002582
MSTRG.1156.1	0.072	0.832	0	0	0.342	0.078	0	0.439	0.173	1.173	1.064	0.255	0.755	0.649	2.2	0.387	0.53	1.761	MSTRG.1156
MSTRG.11566.1	0	0	0	0	0	0	0	0	0	0	0	0	0	0	0	0.666	0.261	3.704	MSTRG.11566
MSTRG.11567.1	0	0	0	0	0.316	0	0	0	0	0	0	0	0	0	3.097	0	0.839	0	MSTRG.11567
MSTRG.11568.2	2.578	4.243	4.293	4.36	4.149	4.732	3.338	3.809	3.069	3.124	1.625	2.029	2.483	2.688	3.13	2.765	1.981	1.152	CSS0039989
MSTRG.11569.1	0	0	0.984	0	0	1.752	0.527	1.544	0	0	0	0	0	0	3.687	0	0	0	MSTRG.11569
MSTRG.1157.1	1.176	1.73	1.129	1.008	1.741	1.076	0.88	1.396	1.127	2.025	1.116	1.004	1.232	2.205	3.674	1.262	1.543	2.593	MSTRG.1157
MSTRG.11570.1	0.409	0.708	1.776	0	0	0.645	1.275	0	0	0	0	0.246	0.268	0	0.892	0.274	0	5.551	MSTRG.11570
MSTRG.11574.1	0.297	0.343	0	0.671	0.705	0.32	0.556	0.181	0.178	73.189	46.421	46.42	81.773	89.434	83.64	86.01	87.437	107.976	MSTRG.11574
MSTRG.11575.1	0	0	0	0	0	0	0	0	0	0	0.88	0	1.092	0	0	0	0.876	1.359	MSTRG.11575
MSTRG.11577.1	0	0	0	0	0	0	0	0	2.907	0	0	0	0	0	0	0	0	0	MSTRG.11577
MSTRG.11578.1	0	0.508	0	0	0	0	3.297	0.536	0	0	0	0	0	0	0	0	0	3.982	MSTRG.11578
MSTRG.11579.1	0	0	0	0	0	0	0	0	0	2.067	0	0.486	1.891	0.619	0.3	3.599	0	0.56	MSTRG.11579
MSTRG.1158.1	0.615	3.647	5.154	3.88	4.832	4.152	2.348	4.785	3.15	3.024	3.604	1.72	1.495	2.404	1.492	1.417	3.122	1.894	MSTRG.1158
MSTRG.1158.2	24.053	6.095	5.326	5.888	6.761	6.922	5.709	6.048	5.957	3.392	2.949	2.886	4.176	5.656	5.506	3.786	4.476	4.691	MSTRG.1158
MSTRG.1158.3	1.998	4.622	4.167	5.838	6.005	3.659	4.066	2.682	3.208	3.496	3.108	3.63	4.305	1.75	3.518	3.444	2.02	2.632	MSTRG.1158
MSTRG.11580.1	0.34	0	0	0	0	0	0	0	0	2.344	1.615	1.203	3.119	1.021	0.742	1.827	0	3.696	MSTRG.11580
MSTRG.11582.1	0	0	0	0	0	0	0	0	0	0	0	0	0	0	0	0	0	3.745	MSTRG.11582
MSTRG.11585.1	0	0	0	0	0	0.316	0	0	0	0	0	0	0	0	4.269	0	0	0	MSTRG.11585
MSTRG.11586.1	0.469	0.677	0.273	0.053	0.139	0	0.073	0	0.351	0.514	0.186	0.829	0.691	2.814	1.875	1.888	0.308	0.796	MSTRG.11586
MSTRG.11587.1	0	0	0	0	0	0	0	0	0	0.213	0	0.4	0.222	0	5.678	0	0.535	0.231	MSTRG.11587
MSTRG.11588.1	0.74	0	0	0	0	0	0	0	0	0	0	0	0	0	0	3.969	0	0	MSTRG.11588
MSTRG.11589.1	0	0	0	0	0	0	0	0	0	0	0	0	0	0.76	0	0	0	0	MSTRG.11589
MSTRG.1159.1	0	0	0	0	0	0	0	0	0	0.467	0.196	0.219	0.732	0.838	2.166	0.75	0.196	0.506	MSTRG.1159
MSTRG.11591.1	5.102	3.807	3.106	4.607	4.882	4.298	3.644	2.371	2.661	4.539	2.222	1.658	4.434	2.268	8.377	2.162	2.921	2.779	CSS0004127
MSTRG.11597.1	0	0.797	0	0.312	0.528	0	0	0	0	0	0.364	0	0	0	0	0	0.363	1.406	CSS0027370
MSTRG.11598.1	48.907	11.618	10.693	11.536	13.346	11.866	11.26	11.479	10.435	7.404	6.909	6.682	7.846	19.772	7.866	7.184	6.795	9.153	MSTRG.11598
MSTRG.11599.1	0	1.6	1.21	0	0	0	0	0	0	0	0	0	2.723	0	0.504	0	0	0	MSTRG.11599
MSTRG.11600.1	0	0	0	0	0	0	0	0	0	0	0	0	0	3.449	0	0	0	0	MSTRG.11600
MSTRG.11601.1	1.014	0	0.197	0.305	0.6	0.182	0.421	0.411	0.202	0.212	0.356	0.597	1.106	0	0	0.453	0	0	MSTRG.11601
MSTRG.11602.1	0	0	0	0	0.172	0	0.542	0	0	0.181	0.916	0.345	0	1.303	1.894	0.389	0	0	MSTRG.11602
MSTRG.11603.1	0	0	0	0	0	0	0	0	0	0	0	0	0	1.347	0	0	0	1.219	MSTRG.11603
MSTRG.11604.1	0	0	0	0	0	0	0	0	0	0	0	0	0	3.367	0	0.861	0	0	MSTRG.11604
MSTRG.11608.1	18.934	0	0	0.67	0	0	0	0	0	0	0	0	0.486	0	0	0	0.39	0	CSS0014165
MSTRG.11609.1	5.534	3.17	3.099	3.384	7.534	4.583	3.251	5.779	5.324	0.605	1.477	0.838	1.833	6.401	12.82	1.638	2.357	0	MSTRG.11609
MSTRG.1161.1	0	0	0	0	0.804	0	0	0	1.219	0	0	0	0	0	0	0	0	0	MSTRG.1161
MSTRG.11611.1	4.278	0.885	3.122	0.346	1.843	2.536	0	2.459	0	0.96	0.808	0.903	0	0	0	0	0.551	0	MSTRG.11611
MSTRG.11613.1	0.398	0.918	1.389	1.077	0.943	0.428	0.496	2.422	3.518	0	0	0	1.292	0	0	0.534	0	0	MSTRG.11613
MSTRG.11614.1	0.637	0	0	1.15	0.377	0	0	3.102	0	0	0.336	0	0	0	1.389	0	0	0	MSTRG.11614
MSTRG.11615.1	0	0	0	0	0	0	0	0	0	0	0.469	0.524	0	0	0	0	0	2.414	MSTRG.11615
MSTRG.11618.1	0	0	0.444	1.133	0	0.822	0.476	0	0.915	0	0	0	0.5	0	2.219	0.512	0.802	0	MSTRG.11618
MSTRG.11619.1	0	3.468	0	0	0	0	0	0	0	0	0	0	0	0	0	0	0	0	MSTRG.11619
MSTRG.1162.1	0	0	0.56	0	0.158	0	0	0	0	0	0	0	0	6.664	0	0	0	0	MSTRG.1162
MSTRG.11621.1	0	0	0	0	0	0	0	0	0.218	0	0.96	1.93	0	1.638	1.587	1.465	1.338	0	CSS0017454
MSTRG.11622.1	0	0	0	0	0	0	0	0	0	0	0	0	0	3.754	0	0	0	0	CSS0017454
MSTRG.11625.1	0.321	5.359	1.493	2.026	1.858	1.532	2.404	0.781	6.133	0.402	2.296	1.315	3.405	3.367	12.989	4.23	3.367	6.093	MSTRG.11625
MSTRG.1163.1	0	0	0	0	0	1.942	0	0	0	0	0	0	0	0	0	0	0	0	MSTRG.1163
MSTRG.11630.1	2.891	0.257	0.776	1.003	3.161	2.154	0.147	1.825	3.73	2.506	0.704	1.572	0.582	3.942	5.83	3.163	1.973	3.923	CSS0011414
MSTRG.11631.1	3.632	2.089	5.351	2.381	2.055	2.065	3.578	3.749	2.947	2.174	1.769	2.612	2.506	0.906	1.672	2.25	1.257	1.464	CSS0009561
MSTRG.11634.1	0	0	0	0	0	0	0	0	0	3.498	0	0	0	0	0	0	0	0	CSS0009561
MSTRG.11636.1	28.908	41.656	42.742	41.572	30.203	30.696	25.657	27.66	35.388	40.463	50.713	46.535	36.023	38.615	20.728	30.148	36.31	25.694	MSTRG.11636
MSTRG.11638.1	1.459	1.481	1.697	1.158	1.382	1.444	1.455	2.699	1.538	1.68	2.092	3.299	3.666	3.85	2.035	4.071	3.982	4.276	CSS0042358
MSTRG.11639.1	0	0.611	0	0.239	0.314	0	0	0	0.317	0	0.279	0.624	0	0	2.694	0.355	0	0.359	CSS0012400
MSTRG.11641.1	0	0	0	0	0	0	0	3.376	0	0	0	0	0	0	0	0	0	0	MSTRG.11641
MSTRG.11647.1	125.463	0	0.465	0	0	0	0	0	0	0	0	0	0	0	0	0	0	0	MSTRG.11647
MSTRG.11652.1	0	0	0	0	0	0	0	0	0	0	0	0	0	0	3.72	0	0	0	CSS0016910
MSTRG.11654.1	0.54	0.208	0.419	0.325	0.853	0.194	0.224	1.095	0.431	0	0.569	0.212	1.856	1.349	0	0.966	0.756	0.488	MSTRG.11654
MSTRG.11655.1	1.748	3.083	1.551	1.768	1.444	2.018	2.118	3.422	2.581	1.016	0.367	0.359	0.627	1.045	1.582	1.461	1.555	0.709	MSTRG.11655
MSTRG.11656.1	0	1.497	0	0.39	1.537	2.327	1.618	3.159	2.591	0	0	1.528	0	0	0.629	0	0.908	2.935	MSTRG.11656
MSTRG.11657.1	0	0.795	0	0.436	2.305	0.26	0	0	0.579	0	0	0	0	0	0	0	0	0	MSTRG.11657
MSTRG.11658.1	0	0	0.336	1.041	0	0.621	0	0	0.691	0	0	0	0	0	0	0	0	0	MSTRG.11658
MSTRG.11659.1	0	2.667	1.076	0.417	1.643	2.487	0.576	1.688	0	0	0	0	0	0	1.343	1.24	0.485	2.509	MSTRG.11659
MSTRG.1166.1	0	0.777	0	0	0	0.362	1.68	0	0	0	0	0.397	0	0	0	0	0	0	MSTRG.1166
MSTRG.11662.1	0	0	0	0	0	0	0	0	0	0.665	0.28	0	0	1.992	0	0	0.279	1.442	MSTRG.11662
MSTRG.11663.1	0	0	0	0	0	0	0	0	0	0	0.387	1.729	1.441	0	0	0	0	0	MSTRG.11663
MSTRG.11664.1	0	0	0	0	0	0	0	0	0	0	0.267	1.191	0.331	1.137	0.367	1.018	0	0	MSTRG.11664
MSTRG.11668.1	2.761	4.931	3.083	2.915	3.32	3.481	2.599	2.064	2.89	2.177	0.921	2.11	2.285	2.994	2.187	2.14	1.502	2.943	MSTRG.11668
MSTRG.11669.1	0	0	0.225	0	0	0	0	0	0	0	0	0	0	0	0	0.779	0	0	MSTRG.11669
MSTRG.1167.1	1.471	1.273	1.711	36.819	36.359	33.029	354.125	352.871	348.157	2.532	3.489	3.031	11.55	7.166	8.013	16.031	15.244	10.227	MSTRG.1167
MSTRG.11670.1	0	0	0	0	0	0	0	0	0	0.848	0.536	0	0.665	3.046	1.23	0.681	0.355	1.149	MSTRG.11670
MSTRG.11671.1	3.551	0	0	0	0	0	0	0	0	0	0	0	0	0	0	0	0	0	MSTRG.11671
MSTRG.11672.1	0	0	0	0	0	0	3.146	0	0	0	0	0	0	0	0	0	0	0	MSTRG.11672
MSTRG.11676.1	0	0	0	0	0	0	0	0	3.484	0	0	0	0	0	0	0	0	0	CSS0030121
MSTRG.11678.1	0	0.262	0	0	0	0	0.057	0.055	0.109	1.993	1.055	0.803	0.952	1.977	2.775	1.464	0.525	0.247	MSTRG.11678
MSTRG.11679.1	0	0	0	0	0	0	0	0	0	0	0	0	0	0	3.187	0	0	0	MSTRG.11679
MSTRG.11680.1	0.11	0.254	0	0	0.065	0.178	0.069	0.134	0	1.102	0.812	0.454	0.576	1.485	4.077	1.403	0.347	1.418	MSTRG.11680
MSTRG.11681.1	0	0	0	0	0	0	0	0	0	0	0.368	0	0.457	0.262	1.776	0	0	0	MSTRG.11681
MSTRG.11682.1	0	0.196	0	0	0	0.091	0.106	0	0	1.063	0.358	0.8	1.889	0.382	0	0.114	0.713	1.728	MSTRG.11682
MSTRG.11683.1	0	0	0	0.2	1.05	0.119	0	0.944	0.133	0.971	0.701	0.261	0	1.329	4.83	0.446	0.698	0	MSTRG.11683
MSTRG.11684.1	0	0	0	0	0	0	0	0	0	0.763	0.321	0	0	1.371	4.206	0.613	0.16	1.24	MSTRG.11684
MSTRG.11685.1	0	0	0	0	0	0	0	0	0	0.285	0.24	0	0	0	5.627	0.611	0	0	MSTRG.11685
MSTRG.11687.1	0	0	0	0	0	0	0	0	0	1.357	0	0	0	0	0	0	0	2.942	MSTRG.11687
MSTRG.11688.1	0	0	0	0	0	0	0	0	0	0.378	0.956	0	0	0.453	3.513	0	0	1.23	MSTRG.11688
MSTRG.1169.1	0	0	0	0	0	0.406	0	0	0	0	0	0	1.481	0	0	0	0	3.071	MSTRG.1169
MSTRG.11690.1	0	0	0	0	0	0	0	0.28	1.102	0	0	0	0	0	1.337	0	0	0	MSTRG.11690
[truncated: 51,208 more rows]

## Sheet: Table S2
Table S2 The candidate lncRNAs interacting with gma-miR1507c-3p
Number	target	target_start	target_end	energy(kcal/mol)	MFE ratio	target_region(3'->5')	mirna-target_pairing(5'->3')
1	MSTRG.59890.1	349	368	-24.3	0.7319	GGACGAAGGUUUGUGGUAGU	|||xx|||||||||o||||x
2	MSTRG.12304.1	469	488	-24	0.7273	AAAGUAAGGUAUGUAGUAGG	xx||||||||x||||||||o
3	MSTRG.18358.2	1785	1804	-23.5	0.71	GGAGUAAGGUUUGGGGUAUA	|||||||||||||xo|||x|
4	MSTRG.70173.2	2985	3004	-24.1	0.7088	GGAGUAUGGGUUGUGGUGGA	||||||x||x||||o||o||
5	MSTRG.19514.1	80	99	-23.2	0.6884	GGGGUAAGGUUUGUAAUUUA	||o||||||||||||x|xx|
6	MSTRG.64739.1	1657	1676	-22.8	0.6867	GGAGUAAGGUUUAUAGUAUA	||||||||||||x|||||x|
7	MSTRG.64739.2	1799	1818	-22.8	0.6867	GGAGUAAGGUUUAUAGUAUA	||||||||||||x|||||x|
8	MSTRG.2456.1	1161	1180	-23.1	0.6834	GGAGUAAGGUUUGUUUUUAA	||||||||||||||xx|xx|
9	MSTRG.24623.1	441	460	-23.1	0.6834	GGAGUAAGGUUUGUUUUUAA	||||||||||||||xx|xx|
10	MSTRG.82850.1	749	768	-23.1	0.6834	GGAGUAAGGUUUGUUUUUAA	||||||||||||||xx|xx|
11	MSTRG.82850.2	763	782	-23.1	0.6834	GGAGUAAGGUUUGUUUUUAA	||||||||||||||xx|xx|
12	MSTRG.82850.3	177	196	-23.1	0.6834	GGAGUAAGGUUUGUUUUUAA	||||||||||||||xx|xx|
13	MSTRG.34924.1	179	198	-22.5	0.6777	GGAGUAAGGUGUGUAAUAGU	||||||||||x||||x|||x
14	MSTRG.14790.1	29	48	-22.5	0.6677	GGAGUUAGGUUAAUAGUAGG	|||||x|||||xx||||||o
15	MSTRG.2761.1	16	35	-22.4	0.6627	ACCGAAAGGUUUGUAGUAGA	xxx|x|||||||||||||||
16	MSTRG.11875.1	228	247	-22.2	0.6588	UGAGUAAGGUAUGUAGCAGG	x|||||||||x|||||x||o
17	MSTRG.56592.2	52	71	-21.4	0.6426	UGAGUUAGGCCUGUAGUAGA	x||||x|||xx|||||||||
18	MSTRG.82267.1	428	447	-21.4	0.6426	GGAGUCAGGUUUUGAGUAGU	|||||x||||||xx|||||x
19	MSTRG.43258.2	1749	1768	-21.6	0.6409	GGUGUAAGGUUUGUAUUUGG	||x||||||||||||x|x|o
20	MSTRG.40154.1	185	204	-20.9	0.6295	UGAGAAAGGUUUGGAGUAGU	x|||x||||||||x|||||x
21	MSTRG.58970.1	1324	1343	-20.2	0.5941	AGAGUGAGUUUUGUAGUAAA	x||||o||x|||||||||x|
22	MSTRG.74087.1	3703	3722	-19.9	0.5888	GGUAAAAGGUUUGUAGUAAA	||xxx|||||||||||||x|
23	MSTRG.5969.1	251	270	-19.6	0.5886	UGAGUAGUGUUUGUAGUAUA	x|||||ox||||||||||x|
24	MSTRG.88804.1	1980	1999	-19.3	0.5813	GUAGUAAGGAUUGUAGUAAA	|x|||||||x||||||||x|
25	MSTRG.11833.1	492	511	-19.4	0.5808	GUAGUUAGGUUUGUAGUUGU	|x|||x|||||||||||x|x
26	MSTRG.29091.1	3179	3198	-19.4	0.5808	GUAGUUAGGUUUGUAGUUGU	|x|||x|||||||||||x|x
27	MSTRG.84006.1	348	367	-19.4	0.5808	GUAGUUAGGUUUGUAGUUGU	|x|||x|||||||||||x|x
28	MSTRG.9534.1	550	569	-19.8	0.5806	GAAAUUAGGUUUGUAGUUGA	|x|x|x|||||||||||x||
29	MSTRG.51860.1	2634	2653	-19.5	0.5735	GAAAUUAGGUUUGUAGUUGA	|x|x|x|||||||||||x||
30	MSTRG.51860.2	5191	5210	-19.5	0.5735	GAAAUUAGGUUUGUAGUUGA	|x|x|x|||||||||||x||
31	MSTRG.60311.1	886	905	-19.4	0.5723	GGAGGACGGUUUUUAGUGGA	||||x|x|||||x||||o||
32	MSTRG.79537.1	1415	1434	-19.1	0.5651	GGAGGAAGAGUAGUAGUAGA	||||x|||xx|x||||||||
33	MSTRG.26109.1	80	99	-19.2	0.563	GGAGAAAGGUUUAUAGUUGG	||||x|||||||x||||x|o
34	MSTRG.74184.2	501	520	-19.2	0.563	GGAGAAAGGUUUAUAGUUGG	||||x|||||||x||||x|o
35	MSTRG.95379.1	456	475	-19.2	0.563	GGAGAAAGGUUUAUAGUUGG	||||x|||||||x||||x|o
36	MSTRG.90777.3	9779	9798	-19	0.5621	GGUAUUAGGUUUGGAGUAGA	||xx|x|||||||x||||||
37	MSTRG.77197.2	803	822	-18.5	0.5457	UGAGAAUGGUUUGUAGUAAA	x|||x|x|||||||||||x|
38	MSTRG.75445.1	246	265	-17.8	0.5378	GACGAAAGGGUUGUAGUAGA	|xx|x||||x||||||||||
39	MSTRG.99828.1	573	592	-17.8	0.5361	GGAGUUUGUUUUGUAGGAGA	|||||xx|x|||||||x|||
40	MSTRG.24705.2	437	456	-18.2	0.5353	GUAGUUAGGUUCGUUGUAGA	|x|||x|||||x||x|||||
41	MSTRG.59375.1	11	30	-18.1	0.5324	UGAGACAGGUUUGUACUAGA	x|||xx|||||||||x||||
42	MSTRG.76424.1	2444	2463	-17.6	0.5269	CGAAUACGGUUUGUAGGAGA	x||x||x|||||||||x|||
43	MSTRG.84804.2	6432	6451	-17.5	0.5147	UUAGUAUGGUUUGUAUUAGA	xx||||x||||||||x||||
44	MSTRG.84804.3	3171	3190	-17.5	0.5147	UUAGUAUGGUUUGUAUUAGA	xx||||x||||||||x||||
45	MSTRG.31416.1	364	383	-16.7	0.5061	GCAGUAGUGUUUGUAGUAUA	|x||||ox||||||||||x|
46	MSTRG.71789.1	873	892	-16.8	0.4941	UAAGUAAAGUUUGUAGUAAA	xx|||||x||||||||||x|
47	MSTRG.86622.1	175	194	-16	0.4734	CGAGUAAGAUAUGUAGUACA	x|||||||x|x|||||||x|
48	MSTRG.20087.1	10	29	-16	0.472	GGAGUAUUAUUUGUAUUAGA	||||||xxx||||||x||||
49	MSTRG.58937.2	2464	2483	-14.9	0.4395	GGAGUUAGGUCUUUACUAGA	|||||x||||x|x||x||||
50	MSTRG.81787.1	1121	1140	-14.8	0.4379	GGAGUACGGAUUAUAGUAAA	||||||x||x||x|||||x|
51	MSTRG.56235.1	1546	1565	-14	0.4217	AGAAUAAGGUUUAUAGUAUA	x||x||||||||x|||||x|
52	MSTRG.56235.2	573	592	-14	0.4217	AGAAUAAGGUUUAUAGUAUA	x||x||||||||x|||||x|
53	MSTRG.56253.1	2715	2734	-14	0.4217	AGAAUAAGGUUUAUAGUAUA	x||x||||||||x|||||x|
54	MSTRG.56253.2	1569	1588	-14	0.4217	AGAAUAAGGUUUAUAGUAUA	x||x||||||||x|||||x|
55	MSTRG.56253.3	505	524	-14	0.4217	AGAAUAAGGUUUAUAGUAUA	x||x||||||||x|||||x|
56	MSTRG.86837.1	154	173	-13.9	0.41	GCAAUACGUUUUGUAGUAGA	|x|x||x|x|||||||||||
57	MSTRG.28615.1	917	936	-13	0.3916	GGAGUAAAGUAUGUAAUACA	|||||||x||x||||x||x|
58	MSTRG.95177.3	8192	8211	-12.7	0.3825	GGAGUAAAGUGUGUACUAAA	|||||||x||x||||x||x|
59	MSTRG.19012.1	261	280	-12.2	0.3599	GGAGUAUGCUUUUUAGGAGA	||||||x|x|||x|||x|||
60	MSTRG.26164.1	30	49	-12.2	0.3599	GGAGUAUGCUUUUUAGGAGA	||||||x|x|||x|||x|||
61	MSTRG.45877.1	261	280	-12.2	0.3599	GGAGUAUGCUUUUUAGGAGA	||||||x|x|||x|||x|||
62	MSTRG.58498.1	242	261	-12.2	0.3599	GGAGUAUGCUUUUUAGGAGA	||||||x|x|||x|||x|||

## Sheet: Table S3
Table S3 The primers sequences used for 5′RLM-RACE
Primer type	Primer Name	Sequence（5'-3'）
Adapter primers	5RACE oligo sequence	CGACTGGAGCACGAGGACACTGACATGGACTGAAGGAGTAGAAA
	RLM-RACE 5′Primer	CGACTGGAGCACGAGGACACTGA
	RLM-RACE 5′Nested Primer	GGACACTGACATGGACTGAAGGAGTA
5′RACE reverse primers	NRT1	CCATAAGGTCAACCCGTCGT
	NRT2	GCCTTCATGTTAGGAACTCCGTAC
Gene special primers	GPS1	CACACCCGACCAGTAAACTCTG
	GPS2	CTTCACGCCATCTATTTTGGTAC

## Sheet: Table S4
Table S4 The primers sequences used for RT-qPCR
Gene Name	Primer Type	Sequence（5'-3'）
CsNADH-GOGAT	Forward Primer	AGGAGTTGTGCCAGCATCTAA
	Reverse Primer	ACCAAGGGCCTCAATACCA
CsFd-GOGAT	Forward Primer	TCGGATTCCAGACCAAAGG
	Reverse Primer	CTCCACAACCACCACGATG
CsGS1	Forward Primer	TCAGTTGTGGATGGCTCGTT
	Reverse Primer	CACTTCGCATGGACTTGGTAC
CsGS2	Forward Primer	TGGCACCAACGGAGAAGTC
	Reverse Primer	CACCCTCTATTGGTTTCGGAT
CsTS	Forward Primer	CAAGTCTACGAGGAGTGATGGG
	Reverse Primer	GTGTTGATGTCGGCGGTCT
CsGDH	Forward Primer	TGAGCTGAAGACATACATGACCA
	Reverse Primer	GGCACGAGCAACACGATTA
miR1507c	Forward Primer	CTCAACTGGTGTCGTGGAGTCGGCAATTCAGTTGAGAGATGAT
	Reverse Primer	ACACTCCAGCTGGGCCTCATTCCAAAC
lncR12304.1	Forward Primer	TCACCGACAACACGCACTC
	Reverse Primer	TGAGAGGGTGTAGTGGGTGATA
CsActin	Forward Primer	TTGCCATCCAGGCTGTTCT
	Reverse Primer	TAGATAGGCACAGTGTGGCTCA

## Sheet: Table S5
Table S5 The primers sequences used for RNA pull down-qPCR
Pull-down Probe/ Gene Name	Probe/ Primer Type	Sequence（5'-3'）
Pos	Positive Probe	5′Biotin-cctcattccaaacatcatct 3′
Neg	Negative Probe	5′Biotin-agatgatgtttggaatgagg 3′
lncR12304.1-1	Forward Primer	TGGTCTTGGGAATATTTCTTCT
	Reverse Primer	CATTCCATACATCATCCAAAA
lncR12304.1-2	Forward Primer	GATGATGTATGGAATGAAACCAGAA
	Reverse Primer	AGTGTGTTGTGGGTAAAAGGAGT
CsNADH-GOGAT	Forward Primer	GCAATGAGAAAGTTGAAGAGGCT
	Reverse Primer	TACCACAGTCCATACAGCGAG

## Sheet: Table S6
Table S6 The primers sequences used for amiplification
Amiplification RNA Name	Primer Type	Sequence（5'-3'）	Tm	Length of amiplification sequence
Full CDS of CsNADH-GOGAT	Forward Primer	AGGAGCTCCCGCGGGTCGACATGTCGGTAGGTTCGACTTC	51 oC	6609bp
	Reverse Primer	CCCTCGAGTCTAGACATATGCTACGTCATTACTGTTTGTTTGTTG
1st segment of CsNADH-GOGAT	Forward Primer	AGGAGCTCCCGCGGGTCGACATGTCGGTAGGTTCGACTTC	50 oC	2036bp
	Reverse Primer	TAGACATATGGGTACCTGACATTGTTCTTCAGTGGT
2nd segment of CsNADH-GOGAT	Forward Primer	ACCACTGAAGAACAATGTCATCGCCTCTCACTGAAAGGTC	55 oC	2184bp
	Reverse Primer	TAGACATATGGGTACCATTGTTCCAACGGCACGATT
3rd segment of CsNADH-GOGAT	Forward Primer	AATCGTGCCGTTGGAACAATGCTTAGCCATGAAGTGACAA	51 oC	2389bp
	Reverse Primer	TAGACATATGGGTACCCTACGTCATTACTGTTTGTTTGTTG
miR1507c	Forward Primer	ACGGGGGACTCTTGACCAGCTGATGTTTGGTATGAG	48 oC	170 bp
	Reverse Primer	GGGGAAATTCGAGCTAGATGATGTTTGGAATGAGG
LncR12304.1	Forward Primer	GCGGGTCGACGGTACCAGTATCCAAGGATAGCCC	48 oC	2590 bp
	Reverse Primer	TAGACATATGGGTACCCGTTAGTGTAATTCGTCCTT
Note: Red represents the sequence for connecting the vector's recombinant arm
